# Supplementary material for: Metabolic Adaptation, a Specialized Leaf Organ Structure and Vascular Responses to Diurnal N2 Fixation by Nostoc azollae Sustain the Astonishing Productivity of Azolla Ferns without Nitrogen Fertilizer
Source: Front Plant Sci. 2017 Mar 31;8:442. doi: 10.3389/fpls.2017.00442 (PMC5374210; doi:10.3389/fpls.2017.00442)
Supplement: Supplementary file 1 [file Table_4.xlsx]

## Sheet: SuppTableNovernoNenrichments
Supplemental Table 4: Enrichment of functional categories during N-shift; A. filiculoides was grown without and with 2 mM NH4NO3 and transcript abundance measured at the 4 time points during the diel cycle, p-values from Wilcoxon Rank Test in Mapman, multiple hypothesis corrected with FDR
time points in the 12 h day cycle starting at 0700
200 (dark)				800 (light)				1400 (light)				2000 (dark)
name	elements	p-value		name	elements	p-value		name	elements	p-value		name	elements	p-value
amino acid metabolism	327	0		PS	221	0		PS	221	5.99076e-13		PS	221	0
amino acid metabolism.synthesis	210	0		PS.calvin cycle	72	0		protein.synthesis.ribosomal protein.eukaryotic	162	1.98799e-10		signalling.receptor kinases	295	3.03769e-16
protein.aa activation	130	0		protein.synthesis	554	0		protein.synthesis.ribosomal protein.eukaryotic.60S subunit	104	4.83619e-08		signalling	1052	9.14907e-16
protein.synthesis	554	0		protein.synthesis.ribosomal protein	243	0		signalling.receptor kinases	295	2.1112e-07		not assigned.unknown	23489	2.54607e-12
protein.synthesis.ribosomal protein	243	0		protein.synthesis.ribosomal protein.prokaryotic	79	0		cell wall	311	5.16918e-07		RNA.regulation of transcription	1252	7.99932e-12
protein.synthesis.ribosomal protein.eukaryotic	162	0		protein.synthesis.ribosomal protein.prokaryotic.chloroplast	50	0		major CHO metabolism	152	8.86235e-06		cell wall	311	1.0674e-11
signalling.receptor kinases	295	1.18295e-31		protein.synthesis.ribosomal protein.eukaryotic	162	0		PS.lightreaction	115	1.48381e-05		RNA	1992	1.28279e-11
signalling	1052	1.20962e-29		protein.synthesis.ribosomal protein.eukaryotic.60S subunit	104	0		RNA	1992	2.07091e-05		not assigned	24999	1.70624e-10
protein.degradation.ubiquitin.E3	481	7.10282e-20		protein.synthesis.ribosome biogenesis	124	0		PS.calvin cycle	72	5.36391e-05		PS.calvin cycle	72	9.30066e-10
cell wall	311	7.28844e-19		protein.synthesis.ribosome biogenesis.Pre-rRNA processing and modifications	88	0		amino acid metabolism	327	7.1096e-05		PS.lightreaction	115	1.24683e-09
protein.degradation.ubiquitin.E3.RING	280	3.63817e-16		not assigned.no ontology.pentatricopeptide (PPR) repeat-containing protein	423	0		signalling	1052	0.000177746		protein.degradation.ubiquitin	770	1.34099e-06
protein.postranslational modification	740	7.48176e-15		protein.degradation.ubiquitin.E3	481	1.18636e-29		major CHO metabolism.synthesis	62	0.000177746		development	543	2.55803e-06
PS	221	1.35944e-12		protein.degradation.ubiquitin	770	5.2912e-27		N-metabolism.ammonia metabolism.glutamate synthase	12	0.000177746		PS.lightreaction.photosystem II	36	2.91768e-06
tetrapyrrole synthesis	57	1.16392e-11		protein.degradation	1208	2.05274e-26		cell wall.modification	24	0.000276007		development.unspecified	503	3.42485e-06
protein.degradation.ubiquitin	770	1.96316e-11		protein.degradation.ubiquitin.E3.RING	280	1.66088e-20		protein.synthesis.ribosomal protein	243	0.000310846		cell	870	3.65358e-06
PS.calvin cycle	72	2.19599e-11		protein.postranslational modification	740	9.24747e-20		RNA.regulation of transcription	1252	0.000323671		signalling.receptor kinases.leucine rich repeat XI	50	1.19611e-05
glycolysis	132	5.67713e-11		tetrapyrrole synthesis	57	2.46678e-13		secondary metabolism.isoprenoids.carotenoids	28	0.000369037		tetrapyrrole synthesis	57	4.8074e-05
protein.synthesis.ribosomal protein.eukaryotic.60S subunit	104	1.15888e-10		protein.aa activation	130	1.78059e-12		PS.lightreaction.photosystem II	36	0.000643727		TCA / org transformation	97	5.70691e-05
protein.postranslational modification.kinase	199	3.68874e-10		protein.synthesis.ribosomal protein.prokaryotic.chloroplast.50S subunit	40	8.52896e-12		hormone metabolism	384	0.00103137		protein.degradation.ubiquitin.E3	481	7.21019e-05
protein.targeting.chloroplast	60	6.30393e-10		signalling	1052	9.42027e-12		major CHO metabolism.synthesis.starch	45	0.00103137		transport.peptides and oligopeptides	42	0.000102372
transport.amino acids	82	8.20498e-10		protein.synthesis.initiation	112	2.34638e-11		OPP	45	0.00146718		amino acid metabolism	327	0.000102372
protein.degradation	1208	1.38877e-09		amino acid metabolism.synthesis	210	4.55026e-11		misc.peroxidases	33	0.0014727		glycolysis	132	0.000139455
transport	1143	1.02639e-08		protein.folding	94	1.39129e-10		protein.degradation.metalloprotease	54	0.00321494		protein.postranslational modification.kinase	199	0.000162695
protein.degradation.ubiquitin.E3.SCF.FBOX	125	2.10232e-08		protein.degradation.ubiquitin.E3.SCF	141	1.5147e-10		protein.synthesis	554	0.0035203		protein.degradation.ubiquitin.E3.RING	280	0.000201561
misc.UDP glucosyl and glucoronyl transferases	112	7.22744e-08		glycolysis	132	2.86958e-10		major CHO metabolism.degradation.starch	53	0.00384326		hormone metabolism.auxin	135	0.000343504
nucleotide metabolism.synthesis	59	1.13829e-07		protein.degradation.ubiquitin.E3.SCF.FBOX	125	3.49801e-10		amino acid metabolism.synthesis.serine-glycine-cysteine group.glycine	8	0.00398491		protein.synthesis.ribosomal protein.prokaryotic.chloroplast	50	0.000861145
protein.synthesis.initiation	112	1.1495e-07		PS.lightreaction	115	5.57152e-10		N-metabolism.ammonia metabolism.glutamate synthase.NADH dependent	9	0.00416986		PS.calvin cycle.rubisco interacting	27	0.0009471
transport.peptides and oligopeptides	42	1.74205e-07		protein.targeting.chloroplast	60	5.64009e-10		secondary metabolism.isoprenoids	112	0.00434774		TCA / org transformation.TCA	63	0.00110222
secondary metabolism.wax	36	2.575e-07		protein.postranslational modification.kinase	199	1.32714e-09		amino acid metabolism.synthesis	210	0.00435484		minor CHO metabolism.callose	55	0.00110222
lipid metabolism.FA synthesis and FA elongation.beta ketoacyl CoA synthase	29	2.57897e-07		misc	779	3.9036e-09		protein.synthesis.ribosomal protein.eukaryotic.40S subunit	61	0.00481452		protein.synthesis.ribosomal protein.prokaryotic	79	0.00110222
glycolysis.cytosolic branch	106	2.74998e-07		nucleotide metabolism.synthesis	59	1.46425e-08		PS.photorespiration.aminotransferases peroxisomal	7	0.00730171		cell.vesicle transport	214	0.00132469
protein.folding	94	4.46621e-07		transport.amino acids	82	2.97744e-08		hormone metabolism.auxin	135	0.00737066		hormone metabolism	384	0.00132469
protein.postranslational modification.kinase.receptor like cytoplasmatic kinase VII	62	1.00111e-06		PS.calvin cycle.rubisco interacting	27	8.82843e-08		RNA.RNA binding	194	0.00787357		secondary metabolism	318	0.00132469
protein.degradation.ubiquitin.E3.SCF	141	1.09063e-06		protein.degradation.ubiquitin.E2	45	1.32579e-07		not assigned.no ontology.ABC1 family protein	21	0.00797141		PS.lightreaction.photosystem II.LHC-II	9	0.00138357
protein.synthesis.ribosome biogenesis	124	3.04355e-06		glycolysis.cytosolic branch	106	2.57534e-07		cell wall.precursor synthesis	63	0.00937035		cell wall.cellulose synthesis	50	0.00143009
PS.calvin cycle.rubisco interacting	27	3.9298e-06		protein.targeting.nucleus	69	5.93951e-07						secondary metabolism.isoprenoids	112	0.00158084
major CHO metabolism.synthesis.starch	45	5.33278e-06		protein.synthesis.elongation	60	9.44865e-07						RNA.regulation of transcription.HB,Homeobox transcription factor family	46	0.00163145
protein.synthesis.ribosomal protein.eukaryotic.40S subunit	61	5.33278e-06		PS.lightreaction.photosystem II	36	2.02512e-06						cell.organisation	406	0.00163145
transport.metal	91	5.78122e-06		stress.abiotic.heat	195	3.78662e-06						secondary metabolism.isoprenoids.carotenoids	28	0.00167866
RNA.regulation of transcription	1252	7.72621e-06		TCA / org transformation	97	4.53963e-06						DNA.synthesis/chromatin structure	288	0.00198651
misc.peroxidases	33	9.81259e-06		nucleotide metabolism.synthesis.purine	28	4.53963e-06						misc.beta 1,3 glucan hydrolases	39	0.00233967
protein.targeting	342	1.1093e-05		protein.synthesis.ribosomal protein.prokaryotic.chloroplast.30S subunit	11	4.66937e-06						hormone metabolism.auxin.signal transduction	52	0.00285167
lipid metabolism.lipid degradation.lysophospholipases	64	1.49184e-05		protein.synthesis.ribosomal protein.eukaryotic.40S subunit	61	5.39851e-06						amino acid metabolism.synthesis.serine-glycine-cysteine group.glycine	8	0.00303611
nucleotide metabolism.synthesis.purine	28	1.54485e-05		protein.targeting	342	6.04543e-06						lipid metabolism.FA synthesis and FA elongation.beta ketoacyl CoA synthase	29	0.003198
hormone metabolism	384	1.84016e-05		cell wall	311	6.48794e-06						protein.degradation	1208	0.00336631
nucleotide metabolism	200	2.07783e-05		misc.UDP glucosyl and glucoronyl transferases	112	9.5687e-06						protein.postranslational modification	740	0.00336631
Co-factor and vitamine metabolism	100	2.1572e-05		hormone metabolism	384	1.00629e-05						signalling.receptor kinases.Catharanthus roseus-like RLK1	19	0.00356053
amino acid metabolism.synthesis.branched chain group	22	2.2282e-05		signalling.MAP kinases	84	1.23739e-05						major CHO metabolism.synthesis.starch.starch synthase	19	0.00356053
major CHO metabolism	152	2.24809e-05		protein.degradation.cysteine protease	47	1.46436e-05						PS.lightreaction.photosystem II.PSII polypeptide subunits	25	0.00356053
signalling.receptor kinases.Catharanthus roseus-like RLK1	19	4.00097e-05		transport.peptides and oligopeptides	42	1.78386e-05						PS.lightreaction.photosystem I.LHC-I	9	0.00361854
protein.synthesis.ribosome biogenesis.Pre-rRNA processing and modifications	88	4.07152e-05		N-metabolism.ammonia metabolism.glutamate synthase	12	2.06436e-05						OPP	45	0.00393294
signalling.receptor kinases.leucine rich repeat XI	50	5.40703e-05		lipid metabolism	472	3.72315e-05						signalling.receptor kinases.leucine rich repeat X	26	0.00393294
secondary metabolism.isoprenoids.carotenoids	28	6.6765e-05		secondary metabolism.phenylpropanoids.lignin biosynthesis	59	4.24194e-05						cell wall.degradation.mannan-xylose-arabinose-fucose	21	0.00393618
RNA.processing	494	0.000112343		RNA.processing	494	4.24194e-05						misc.beta 1,3 glucan hydrolases.glucan endo-1,3-beta-glucosidase	35	0.00411314
TCA / org transformation	97	0.000113341		protein.synthesis.ribosome biogenesis.Pre-rRNA processing and modifications.methylotransferases	23	5.46482e-05						PS.lightreaction.photosystem I	23	0.00431717
lipid metabolism.FA synthesis and FA elongation.fatty acid elongase	21	0.000127167		transport	1143	5.60894e-05						protein.synthesis	554	0.00449935
cell wall.cellulose synthesis	50	0.000130755		signalling.calcium	198	7.07851e-05						protein.targeting.chloroplast	60	0.00481862
cell wall.pectin*esterases.PME	39	0.000157648		protein.synthesis.ribosome biogenesis.Pre-rRNA processing and modifications.WD-repeat proteins	12	7.07851e-05						RNA.regulation of transcription.putative transcription regulator	141	0.00510525
signalling.calcium	198	0.000169088		protein.postranslational modification.kinase.receptor like cytoplasmatic kinase VII	62	0.000146241						transport	1143	0.00521991
RNA.processing.RNA helicase	78	0.000169126		misc.peroxidases	33	0.00014945						transport.amino acids	82	0.00579428
cell wall.hemicellulose synthesis	28	0.000197797		secondary metabolism	318	0.000161938						misc.glutathione S transferases	17	0.00623357
cell wall.cell wall proteins	27	0.000197797		cell.vesicle transport	214	0.000171677						cell wall.modification	24	0.00668605
not assigned.no ontology.epsin N-terminal homology (ENTH) domain-containing protein	15	0.000263709		protein.degradation.autophagy	20	0.000179011						PS.photorespiration.aminotransferases peroxisomal	7	0.00668605
cell.vesicle transport	214	0.000274891		not assigned.no ontology.tetratricopeptide repeat (TPR)	58	0.000198853						major CHO metabolism.synthesis.starch	45	0.00703064
amino acid metabolism.synthesis.histidine	14	0.000283731		secondary metabolism.phenylpropanoids	74	0.000213569						PS.photorespiration	31	0.00842576
protein.synthesis.ribosome biogenesis.Pre-rRNA processing and modifications.methylotransferases	23	0.000307173		transport.cyclic nucleotide or calcium regulated channels	14	0.000220601						DNA	481	0.00842576
PS.lightreaction.photosystem II	36	0.000355336		amino acid metabolism	327	0.000238644						amino acid metabolism.degradation	100	0.008483
N-metabolism.ammonia metabolism.glutamate synthase	12	0.000355336		nucleotide metabolism	200	0.000262135						protein.synthesis.ribosomal protein	243	0.00897099
signalling.receptor kinases.leucine rich repeat VIII.VIII-1	26	0.000383707		TCA / org transformation.TCA	63	0.000271074
lipid metabolism.exotics(steroids, squalene etc)	82	0.000405895		lipid metabolism.exotics(steroids, squalene etc)	82	0.000324522
PS.photorespiration	31	0.000427584		protein.targeting.mitochondria	23	0.000332062
PS.lightreaction.photosystem I.LHC-I	9	0.000427584		N-metabolism.ammonia metabolism.glutamate synthase.NADH dependent	9	0.000435449
signalling.receptor kinases.leucine rich repeat VIII	37	0.000447013		amino acid metabolism.synthesis.glutamate family	16	0.000450539
protein.synthesis.ribosomal protein.prokaryotic	79	0.000475478		RNA.regulation of transcription.bZIP transcription factor family	41	0.000450539
major CHO metabolism.degradation.starch.glucan water dikinase	8	0.000492648		PS.lightreaction.photosystem II.PSII polypeptide subunits	25	0.000470433
PS.lightreaction.photosystem II.LHC-II	9	0.000492648		stress.biotic.regulation of transcription	8	0.000530001
misc.beta 1,3 glucan hydrolases.glucan endo-1,3-beta-glucosidase	35	0.000499674		secondary metabolism.wax	36	0.000542324
cell wall.pectin*esterases	46	0.000512975		secondary metabolism.flavonoids	54	0.000691321
misc.beta 1,3 glucan hydrolases	39	0.000523384		PS.lightreaction.photosystem I	23	0.000759957
lipid metabolism.lipid degradation.lysophospholipases.phospholipase D	25	0.000731649		cell wall.modification	24	0.00105737
major CHO metabolism.degradation.starch	53	0.000787708		tetrapyrrole synthesis.magnesium chelatase	7	0.00125665
protein.degradation.cysteine protease	47	0.000958981		N-metabolism	46	0.00136436
amino acid metabolism.synthesis.central amino acid metabolism	35	0.000961096		not assigned.no ontology.epsin N-terminal homology (ENTH) domain-containing protein	15	0.00141731
not assigned.no ontology.tetratricopeptide repeat (TPR)	58	0.00097438		transport.metal	91	0.00171026
signalling.receptor kinases.leucine rich repeat X	26	0.00113062		amino acid metabolism.synthesis.branched chain group	22	0.00181355
RNA.regulation of transcription.GRAS transcription factor family	8	0.00113062		amino acid metabolism.synthesis.central amino acid metabolism	35	0.00185477
protein.synthesis.elongation	60	0.00119953		RNA.processing.RNA helicase	78	0.00185576
lipid metabolism	472	0.00124918		lipid metabolism.lipid degradation	153	0.00185576
amino acid metabolism.synthesis.aspartate family.misc	12	0.001491		protein.aa activation.phenylalanine-tRNA ligase	9	0.00214241
amino acid metabolism.synthesis.aspartate family.misc.homoserine	12	0.001491		hormone metabolism.auxin	135	0.00224446
hormone metabolism.auxin	135	0.00156248		nucleotide metabolism.synthesis.pyrimidine	24	0.00233455
amino acid metabolism.synthesis.serine-glycine-cysteine group.glycine	8	0.00159173		RNA.regulation of transcription	1252	0.00275664
RNA.regulation of transcription.HB,Homeobox transcription factor family	46	0.00189146		amino acid metabolism.synthesis.serine-glycine-cysteine group.glycine	8	0.00280606
metal handling	46	0.0021591		PS.lightreaction.ATP synthase	10	0.00373289
signalling.receptor kinases.proline extensin like	20	0.00228321		protein.aa activation.glycine-tRNA ligase	5	0.00373289
stress.biotic	122	0.00228321		PS.lightreaction.photosystem I.LHC-I	9	0.00378021
lipid metabolism.exotics (steroids, squalene etc).sphingolipids	39	0.00228321		amino acid metabolism.synthesis.glutamate family.arginine	8	0.00461466
protein.synthesis.ribosomal protein.prokaryotic.chloroplast	50	0.00239558		amino acid metabolism.synthesis.aspartate family.misc	12	0.00467163
cell wall.precursor synthesis.GAE	7	0.00249649		amino acid metabolism.synthesis.aspartate family.misc.homoserine	12	0.00467163
TCA / org transformation.other organic acid transformatons.malic	12	0.0026314		amino acid metabolism.synthesis.histidine	14	0.00526311
glycolysis.cytosolic branch.fructose-2,6-bisphosphatase (Fru2,6BisPase)	7	0.00268898		protein.synthesis.ribosome biogenesis.Pre-rRNA processing and modifications.misc	14	0.00527707
amino acid metabolism.synthesis.branched chain group.common	13	0.00277028		hormone metabolism.gibberelin	16	0.00545778
major CHO metabolism.synthesis	62	0.00300205		TCA / org transformation.TCA.pyruvate DH	23	0.00545778
PS.photorespiration.aminotransferases peroxisomal	7	0.00313667		transport.porins	10	0.00555341
signalling.receptor kinases.misc	38	0.00322024		signalling.receptor kinases.misc	38	0.00558435
hormone metabolism.auxin.induced-regulated-responsive-activated	80	0.00326122		signalling.receptor kinases	295	0.00562665
amino acid metabolism.synthesis.aspartate family	55	0.00337511		nucleotide metabolism.synthesis.pyrimidine.carbamoyl phosphate synthetase	10	0.00577954
transport.calcium	45	0.00353447		lipid metabolism.exotics (steroids, squalene etc).sphingolipids	39	0.00614392
protein.aa activation.glycine-tRNA ligase	5	0.00362178		RNA.regulation of transcription.WRKY domain transcription factor family	17	0.00634593
amino acid metabolism.synthesis.glutamate family	16	0.00382634		glycolysis.cytosolic branch.phospho-enol-pyruvate carboxylase (PEPC)	16	0.00661876
TCA / org transformation.other organic acid transformations	33	0.00382634		DNA.synthesis/chromatin structure.histone	11	0.00661876
cell wall.cell wall proteins.AGPs	5	0.00393568		PS.calvin cycle.Rib5P Isomerase	5	0.00661876
N-metabolism.ammonia metabolism	26	0.00393568		OPP.non-reductive PP.ribose 5-phosphate isomerase	5	0.00661876
PS.calvin cycle.Rib5P Isomerase	5	0.00410066		protein.synthesis.ribosome biogenesis.Assembly factors	10	0.00661876
OPP.non-reductive PP.ribose 5-phosphate isomerase	5	0.00410066		minor CHO metabolism.trehalose.TPP	5	0.00661876
signalling.MAP kinases	84	0.00413931		PS.photorespiration.aminotransferases peroxisomal	7	0.00780185
protein.aa activation.phenylalanine-tRNA ligase	9	0.00467424		major CHO metabolism.synthesis.starch	45	0.0099221
signalling.receptor kinases.wheat LRK10 like	8	0.00500026
tetrapyrrole synthesis.glu-tRNA synthetase	5	0.00502798
RNA.regulation of transcription.WRKY domain transcription factor family	17	0.00519662
nucleotide metabolism.synthesis.pyrimidine	24	0.00527775
N-metabolism.ammonia metabolism.glutamate synthase.NADH dependent	9	0.00527775
lipid metabolism.lipid degradation.lysophospholipases.glycerophosphodiester phosphodiesterase	12	0.00537563
major CHO metabolism.synthesis.starch.AGPase	14	0.00544577
cell wall.modification	24	0.00605838
major CHO metabolism.synthesis.sucrose.SPS	13	0.00605838
misc	779	0.00612392
protein.degradation.ubiquitin.proteasom	86	0.00617125
signalling.receptor kinases.wall associated kinase	17	0.00619004
protein.aa activation.pseudouridylate synthase	20	0.006917
tetrapyrrole synthesis.magnesium chelatase	7	0.00750759
amino acid metabolism.synthesis.central amino acid metabolism.alanine.alanine aminotransferase	6	0.00750759
protein.degradation.autophagy	20	0.00759245
major CHO metabolism.degradation	90	0.00830804
secondary metabolism.simple phenols	9	0.00837056
not assigned.no ontology.pentatricopeptide (PPR) repeat-containing protein	423	0.00940102
amino acid metabolism.synthesis.aspartate family.misc.homoserine.aspartate kinase	8	0.00999946
