# Supplementary material for: Metabolic Adaptation, a Specialized Leaf Organ Structure and Vascular Responses to Diurnal N2 Fixation by Nostoc azollae Sustain the Astonishing Productivity of Azolla Ferns without Nitrogen Fertilizer
Source: Front Plant Sci. 2017 Mar 31;8:442. doi: 10.3389/fpls.2017.00442 (PMC5374210; doi:10.3389/fpls.2017.00442)
Supplement: Supplementary file 3 [file Table_2.xlsx]

## Sheet: alldata
Supplemental Table 2- tab 1: RNA seq of diel N-responses in Azolla filiculoides; summary table of data
		raw read count																						reads per million																						average reads per million
ID from Brouwer et al. (2014)	Gene length	2_2	2_2D	2_3	8_1	8_2	8_3	14_1D	14_2	20_1D	20_2	N2_1	N2_2	N2_3	N8_1	N8_2	N8_3	N14_1D	N14_2	N14_3	N20_1D	N20_2	N20_3	2_2	2_2D	2_3	8_1	8_2	8_3	14_1D	14_2	20_1D	20_2	N2_1	N2_2	N2_3	N8_1	N8_2	N8_3	N14_1D	N14_2	N14_3	N20_1D	N20_2	N20_3	2	8	14	20
azolla_contig_9324|123915|PACid:15404784|4E-50|PF00664,PF00005|P-glycoprotein 11|	680	56	36	19	55	23	36	29	17	25	19	37	28	29	25	50	36	42	28	10	11	7	11	6.91432	4.43889	3.30561	7.71614	2.65177	4.87734	4.84572	3.41239	3.1399	2.64545	4.9954	3.81384	3.29028	4.05547	6.63072	4.28795	4.22226	3.85909	2.44621	1.52584	1.26409	1.55824	4.88628	5.08175	4.12905	2.89267
azolla_contig_29026|270944|PACid:15401791|3E-49|PF03951,PF00120|glutamine synthase clone R1|	369	392	320	65	233	295	151	205	249	158	285	253	1	262	1	175	210	388	240	1	8	5	4	48.4003	39.4568	11.3087	32.6884	34.0118	20.4577	34.2542	49.9815	19.8441	39.6818	34.1577	0.136209	29.726	0.162219	23.2075	25.0131	39.0057	33.0779	0.244621	1.1097	0.902921	0.566631	33.0552	29.0526	42.1178	29.763
azolla_contig_3580|101548|PACid:15403856|3E-37|PF00240|ubiquitin 5|	291	7	17	1	11	19	4	9	11	13	3	19	0	23	0	10	10	33	7	0	0	0	0	0.86429	2.09614	0.17398	1.54323	2.19059	0.541926	1.50384	2.20802	1.63275	0.417703	2.56521	0	2.60953	0	1.32614	1.1911	3.31749	0.964773	0	0	0	0	1.0448	1.42525	1.85593	1.02522
azolla_contig_4545|179776|PACid:15412414|1E-48|PF00899,PF10585,PF02134,PF09358|ubiquitin-activating enzyme 1|	332	43	48	8	37	42	22	28	21	31	38	59	0	44	0	47	25	55	44	0	1	0	1	5.30921	5.91852	1.39184	5.19086	4.84236	2.9806	4.67862	4.21531	3.89347	5.29091	7.96564	0	4.99215	0	6.23288	2.97774	5.52915	6.06429	0	0.138712	0	0.141658	4.20652	4.33794	4.44696	4.59219
azolla_contig_1418|440948|PACid:15408734|4E-84|PF00335|tetraspanin8|	721	211	164	56	252	184	97	137	118	112	208	148	13	142	23	110	111	254	214	17	10	10	32	26.0522	20.2216	9.74286	35.354	21.2141	13.1417	22.8918	23.686	14.0667	28.9608	19.9816	1.77071	16.111	3.73103	14.5876	13.2212	25.5346	29.4945	4.15856	1.38712	1.80584	4.53305	18.6722	23.2366	23.2889	21.5137
azolla_contig_22503|270846|PACid:15423279|4E-19|PF00202|Pyridoxal phosphate (PLP)-dependent transferases superfamily protein|	263	23	14	7	33	13	9	10	9	10	20	15	1	9	0	17	10	25	19	1	0	1	1	2.83981	1.72623	1.21786	4.62968	1.49882	1.21933	1.67094	1.80656	1.25596	2.78469	2.02516	0.136209	1.02112	0	2.25445	1.1911	2.51325	2.61867	0.244621	0	0.180584	0.141658	1.92797	2.44928	1.73875	2.02032
azolla_contig_14875	563	44	66	16	49	40	26	17	21	21	46	51	1	62	3	31	37	55	64	3	1	2	1	5.43268	8.13796	2.78368	6.87438	4.61177	3.52252	2.84059	4.21531	2.63751	6.40478	6.88555	0.136209	7.03439	0.486657	4.11105	4.40706	5.52915	8.82078	0.733864	0.138712	0.361169	0.141658	5.45144	5.00289	3.52795	4.52115
azolla_contig_698|440948|PACid:15408734|1E-47|PF00335|tetraspanin8|	539	90	72	20	143	48	28	42	52	33	64	70	0	48	0	41	74	143	83	0	0	0	1	11.1123	8.87778	3.47959	20.062	5.53412	3.79349	7.01794	10.4379	4.14466	8.911	9.45076	0	5.44598	0	5.43719	8.81412	14.3758	11.4395	0	0	0	0.141658	7.82323	9.79652	8.72792	6.52783
azolla_contig_12199|95506|PACid:15405472|0.000002|PF03018|Disease resistance-responsive (dirigent-like protein) family protein|	359	257	214	163	195	134	147	138	148	154	152	107	103	134	95	99	156	249	110	64	93	76	86	31.7318	26.3867	28.3587	27.3572	15.4494	19.9158	23.0589	29.7079	19.3418	21.1636	14.4462	14.0295	15.2034	15.4108	13.1288	18.5811	25.032	15.1607	15.6558	12.9003	13.7244	12.1826	28.8257	20.9075	26.3834	20.2527
azolla_contig_14086|442658|PACid:15412386|6E-67|PF00535|Cellulose-synthase-like C5|	1220	227	192	177	217	186	205	190	135	224	175	174	158	180	168	233	253	290	247	106	137	87	133	28.0277	23.6741	30.7944	30.4437	21.4447	27.7737	31.7478	27.0984	28.1335	24.366	23.4919	21.521	20.4224	27.2528	30.8992	30.1348	29.1537	34.0427	25.9299	19.0036	15.7108	18.8405	27.4987	26.554	29.4231	26.2497
azolla_contig_5444	446	31	25	3	16	23	10	6	8	19	28	22	1	32	0	12	13	35	22	0	2	0	1	3.82757	3.08256	0.521939	2.2447	2.65177	1.35482	1.00256	1.60583	2.38632	3.89856	2.97024	0.136209	3.63065	0	1.59137	1.54843	3.51855	3.03214	0	0.277425	0	0.141658	2.47736	2.08376	1.3042	3.14244
azolla_contig_3010|173087|PACid:15411876|9E-55|PF00155|aspartate aminotransferase 5|	296	164	154	53	120	173	110	75	129	81	170	171	2	187	2	128	103	218	191	0	0	0	2	20.2491	18.9886	9.22093	16.8352	19.9459	14.903	12.532	25.894	10.1733	23.6699	23.0868	0.272417	21.2166	0.324438	16.9747	12.2683	21.9155	26.3245	0	0	0	0.283316	16.1529	17.228	19.213	16.9216
azolla_contig_9751|150322|PACid:15413202|0|PF00479,PF02781|glucose-6-phosphate dehydrogenase 6|	947	339	291	160	377	303	159	162	146	188	217	235	103	321	76	222	238	322	244	75	74	83	107	41.8564	35.881	27.8368	52.8906	34.9341	21.5416	27.0692	29.3064	23.612	30.2139	31.7275	14.0295	36.42	12.3286	29.4404	28.3481	32.3707	33.6292	18.3466	10.2647	14.9885	15.1574	35.1914	36.4555	28.1878	26.9129
azolla_contig_7052|230918|PACid:15417620|1E-40|PF00111|2Fe-2S ferredoxin-like superfamily protein|	347	179	157	30	129	169	67	78	97	92	141	92	1	127	1	75	92	169	110	0	1	0	0	22.1011	19.3585	5.21939	18.0979	19.4847	9.07727	13.0333	19.4707	11.5548	19.6321	12.421	0.136209	14.4091	0.162219	9.94609	10.9581	16.9896	15.1607	0	0.138712	0	0	15.5597	15.5533	16.252	15.5934
azolla_contig_19914|69384|PACid:15416577|1E-22|PF04885|Stigma-specific Stig1 family protein|	703	201	220	134	279	220	179	143	102	141	145	97	125	138	110	112	161	214	122	78	72	66	89	24.8175	27.1265	23.3133	39.1419	25.3647	24.2512	23.8944	20.4743	17.709	20.189	13.096	17.0261	15.6572	17.8441	14.8528	19.1767	21.5134	16.8146	19.0805	9.9873	11.9186	12.6075	25.0858	29.5859	22.1844	18.949
azolla_contig_28771|443944|PACid:15417562|1E-58|PF02383,PF00397|sacI homology domain-containing protein / WW domain-containing protein|	403	28	26	15	18	22	19	18	7	30	10	35	28	18	4	26	9	27	15	6	10	5	12	3.45716	3.20586	2.6097	2.52528	2.53647	2.57415	3.00769	1.4051	3.76787	1.39234	4.72538	3.81384	2.04224	0.648876	3.44798	1.07199	2.71431	2.06737	1.46773	1.38712	0.902921	1.69989	3.09091	2.5453	2.20639	2.58011
azolla_contig_4762	293	165	175	46	211	215	60	78	110	65	133	105	2	125	1	108	91	201	160	0	1	0	2	20.3726	21.5779	8.00307	29.6019	24.7882	8.1289	13.0333	22.0802	8.16373	18.5182	14.1761	0.272417	14.1822	0.162219	14.3224	10.839	20.2065	22.052	0	0.138712	0	0.283316	16.6512	20.8397	17.5567	13.341
azolla_contig_30686	420	13	16	7	17	11	13	23	8	13	10	14	11	19	18	17	17	30	25	17	10	4	7	1.60511	1.97284	1.21786	2.38499	1.26824	1.76126	3.84316	1.60583	1.63275	1.39234	1.89015	1.4983	2.1557	2.91994	2.25445	2.02487	3.0159	3.44562	4.15856	1.38712	0.722337	0.991605	1.5986	1.80483	2.72449	1.51254
azolla_contig_22509|176673|PACid:15402764|9E-43|PF03127|ENTH/VHS/GAT family protein|	762	115	119	54	145	99	69	68	51	73	77	99	38	119	37	98	72	142	76	15	32	23	26	14.1991	14.673	9.39491	20.3426	11.4141	9.34823	11.3624	10.2372	9.16849	10.7211	13.3661	5.17593	13.5015	6.0021	12.9962	8.5759	14.2753	10.4747	3.66932	4.4388	4.15344	3.6831	12.7557	13.7016	10.7998	9.94477
azolla_contig_34000|165098|PACid:15410544|7E-29|PF01095|Pectin lyase-like superfamily protein|	735	714	221	287	136	162	260	446	433	224	471	320	145	273	265	276	407	375	428	106	213	124	193	88.1576	27.2498	49.9322	19.0799	18.6777	35.2252	74.5238	86.9156	28.1335	65.5794	43.2035	19.7503	30.974	42.988	36.6016	48.4777	37.6988	58.989	25.9299	29.5457	22.3925	27.34	55.1132	24.3276	80.7197	46.8564
azolla_contig_1829|139792|PACid:15405898|0.00002|PF00112,PF08246|xylem bark cysteine peptidase 3|	252	259	270	40	307	303	157	225	110	103	172	187	0	233	5	165	138	405	205	0	3	1	3	31.9787	33.2917	6.95919	43.0701	34.9341	21.2706	37.5961	22.0802	12.9364	23.9483	25.247	0	26.4357	0.811094	21.8814	16.4371	40.7147	28.2541	0	0.416137	0.180584	0.424973	24.0765	33.0916	29.8381	18.4423
azolla_contig_3551	682	61	60	31	83	26	34	36	14	26	31	34	20	34	25	41	24	43	34	23	19	9	17	7.53167	7.39815	5.39337	11.6444	2.99765	4.60638	6.01537	2.8102	3.26549	4.31627	4.59037	2.72417	3.85757	4.05547	5.43719	2.85863	4.32279	4.68604	5.62629	2.63554	1.62526	2.40818	6.7744	6.41613	4.41279	3.79088
azolla_contig_17412	808	48	31	26	65	49	32	50	33	46	45	35	30	43	38	44	32	72	51	29	26	20	28	5.92656	3.82238	4.52347	9.11908	5.64941	4.33541	8.35469	6.62405	5.77741	6.26555	4.72538	4.08626	4.87869	6.16432	5.83504	3.81151	7.23816	7.02906	7.09402	3.60652	3.61169	3.96642	4.75747	6.36797	7.48937	6.02148
azolla_contig_27538|271829|PACid:15403789|3E-32|PF00173|cytochrome B5 isoform B|	281	43	40	2	40	66	17	24	15	18	23	31	0	45	0	24	16	53	17	0	0	0	0	5.30921	4.9321	0.347959	5.61174	7.60942	2.30319	4.01025	3.01093	2.26072	3.20239	4.18533	0	5.1056	0	3.18275	1.90576	5.32809	2.34302	0	0	0	0	3.52976	5.17478	3.51059	2.73156
azolla_contig_7311	944	67	45	37	58	31	41	34	22	36	41	33	37	41	39	50	47	49	47	23	20	18	17	8.27249	5.54861	6.43725	8.13702	3.57412	5.55475	5.68119	4.41603	4.52145	5.70861	4.45536	5.03972	4.65177	6.32654	6.63072	5.59816	4.92597	6.47776	5.62629	2.77425	3.25052	2.40818	6.75278	5.7553	5.04861	5.11503
azolla_contig_7585|150322|PACid:15413202|2E-80|PF00479,PF02781|glucose-6-phosphate dehydrogenase 6|	561	199	154	87	245	205	140	99	99	115	147	156	71	218	50	104	149	189	151	59	74	46	93	24.5705	18.9886	15.1362	34.3719	23.6353	18.9674	16.5423	19.8722	14.4435	20.4675	21.0617	9.67082	24.7338	8.11094	13.7919	17.7474	19.0002	20.8115	14.4327	10.2647	8.30688	13.1742	19.5651	25.6582	18.2072	17.4555
azolla_contig_36273	456	23	25	20	28	23	27	29	6	45	26	56	32	40	16	35	21	38	26	14	21	6	22	2.83981	3.08256	3.47959	3.92822	2.65177	3.658	4.84572	1.20437	5.65181	3.62009	7.5606	4.35868	4.53831	2.5955	4.64151	2.50131	3.82014	3.58344	3.4247	2.91296	1.08351	3.11647	3.13399	3.41266	3.02505	4.63595
azolla_contig_18265|83943|PACid:15417940|4E-105|PF00676,PF02779|2-oxoglutarate dehydrogenase, E1 component|	519	152	128	31	133	174	54	94	85	81	146	122	2	167	4	86	85	194	153	0	4	0	0	18.7675	15.7827	5.39337	18.659	20.0612	7.31601	15.7068	17.062	10.1733	20.3282	16.4713	0.272417	18.9475	0.648876	11.4048	10.1243	19.5028	21.0872	0	0.55485	0	0	13.3145	15.3454	16.3844	15.2507
azolla_contig_34771|445001|PACid:15416397|2E-50|0|HEAT repeat-containing protein|	695	34	26	10	13	10	12	14	8	21	18	30	26	21	7	26	11	32	14	5	14	5	10	4.19798	3.20586	1.7398	1.82382	1.15294	1.62578	2.33931	1.60583	2.63751	2.50622	4.05032	3.54143	2.38262	1.13553	3.44798	1.31021	3.21696	1.92955	1.22311	1.94197	0.902921	1.41658	3.04788	1.53418	1.97257	2.57187
azolla_contig_9321	580	127	106	78	150	99	127	116	64	105	70	88	92	92	80	131	112	139	83	56	58	31	71	15.6807	13.0701	13.5704	21.044	11.4141	17.2062	19.3829	12.8466	13.1876	9.74641	11.881	12.5312	10.4381	12.9775	17.3725	13.3403	13.9737	11.4395	13.6988	8.04532	5.59811	10.0577	14.1071	16.5548	16.1148	11.467
azolla_contig_22470|77842|PACid:15421575|1E-78|PF03765,PF00650|SEC14-like 12|	440	111	43	71	38	37	55	76	64	62	66	68	39	64	60	54	47	66	75	36	46	27	49	13.7052	5.30201	12.3526	5.33115	4.26588	7.45149	12.6991	12.8466	7.78694	9.18947	9.18073	5.31214	7.2613	9.73313	7.16118	5.59816	6.63498	10.3369	8.80637	6.38077	4.87578	6.94123	10.4532	5.68284	12.7729	8.48821
azolla_contig_34518	216	14	16	3	8	16	13	11	9	20	13	17	18	24	11	13	13	29	7	5	10	2	4	1.72858	1.97284	0.521939	1.12235	1.84471	1.76126	1.83803	1.80656	2.51192	1.81005	2.29518	2.45176	2.72299	1.78441	1.72399	1.54843	2.91537	0.964773	1.22311	1.38712	0.361169	0.566631	1.40779	1.57611	1.8223	2.16098
azolla_contig_5288|89075|PACid:15406337|1E-54|PF01699|cation exchanger 11|	926	107	92	78	87	132	98	75	77	99	72	81	108	88	100	113	101	143	100	57	59	49	67	13.2113	11.3438	13.5704	12.2055	15.2188	13.2772	12.532	15.4561	12.434	10.0249	10.9359	14.7105	9.98429	16.2219	14.9854	12.0301	14.3758	13.7825	13.9434	8.18403	8.84863	9.49107	12.7085	13.5672	13.9941	11.2294
azolla_contig_7843	445	28	34	9	40	38	20	26	28	28	24	35	0	32	1	53	34	67	45	1	0	1	1	3.45716	4.19228	1.56582	5.61174	4.38118	2.70963	4.34444	5.62041	3.51668	3.34163	4.72538	0	3.63065	0.162219	7.02857	4.04973	6.73551	6.20211	0.244621	0	0.180584	0.141658	3.07175	4.23418	4.98242	3.42915
azolla_contig_25541|439227|PACid:15422416|0.000000008|PF00378|delta(3), delta(2)-enoyl CoA isomerase 1|	368	60	57	26	46	61	43	37	26	45	34	43	52	52	29	49	47	61	25	9	27	5	31	7.4082	7.02824	4.52347	6.4535	7.03294	5.82571	6.18247	5.21895	5.65181	4.73397	5.80546	7.08285	5.89981	4.70435	6.49811	5.59816	6.13233	3.44562	2.20159	3.74524	0.902921	4.39139	6.31997	6.43738	5.70071	5.19289
azolla_contig_24344	579	86	83	63	89	59	68	65	64	68	39	85	74	78	56	98	63	97	97	43	44	30	50	10.6184	10.2341	10.9607	12.4861	6.80236	9.21275	10.8611	12.8466	8.54052	5.43014	11.4759	10.0794	8.84971	9.08426	12.9962	7.50392	9.75141	13.369	10.5187	6.10335	5.41753	7.08289	10.6044	9.50041	11.8539	6.98533
azolla_contig_1061|437706|PACid:15420445|0.0000000001|PF00407|MLP-like protein 423|	335	629	267	89	1094	420	225	209	241	100	278	430	2	341	2	306	359	651	448	0	11	3	3	77.6627	32.9218	15.4842	153.481	48.4236	30.4834	34.9226	48.3757	12.5596	38.7072	58.0546	0.272417	38.6891	0.324438	40.58	42.7604	65.4451	61.7455	0	1.52584	0.541753	0.424973	42.0229	77.4627	41.6491	25.6334
azolla_contig_28309	320	11	8	5	7	15	15	12	9	14	14	14	22	20	8	18	13	23	10	5	4	3	10	1.35817	0.98642	0.869899	0.982054	1.72941	2.03222	2.00512	1.80656	1.75834	1.94928	1.89015	2.99659	2.26916	1.29775	2.38706	1.54843	2.31219	1.37825	1.22311	0.55485	0.541753	1.41658	1.0715	1.58123	1.90584	1.85381
azolla_contig_28037|406059|PACid:15413048|5E-30|0|0|	591	77	44	13	80	56	27	31	36	27	36	39	0	40	1	30	35	43	57	1	0	0	1	9.5072	5.42531	2.26174	11.2235	6.45647	3.658	5.1799	7.22624	3.39109	5.01244	5.26542	0	4.53831	0.162219	3.97843	4.16884	4.32279	7.85601	0.244621	0	0	0.141658	5.73141	7.11265	6.20307	4.20176
azolla_contig_247|231540|PACid:15417541|9E-36|PF08375,PF01399|PAM domain (PCI/PINT associated module) protein|	514	119	167	36	109	164	75	61	75	49	138	133	1	149	0	88	75	169	112	2	3	1	1	14.6929	20.5915	6.26327	15.292	18.9082	10.1611	10.1927	15.0547	6.15419	19.2144	17.9564	0.136209	16.9052	0	11.6701	8.93323	16.9896	15.4364	0.489243	0.416137	0.180584	0.141658	13.8492	14.7871	12.6237	12.6843
azolla_contig_25742|420505|PACid:15413607|5E-83|PF00022|Actin-like ATPase superfamily protein|	507	34	58	14	23	59	27	32	21	26	43	40	1	60	5	26	28	47	43	0	0	1	2	4.19798	7.15154	2.43572	3.22675	6.80236	3.658	5.347	4.21531	3.26549	5.98708	5.40043	0.136209	6.80747	0.811094	3.44798	3.33507	4.72491	5.92646	0	0	0.180584	0.283316	4.59508	4.56237	4.78115	4.62629
azolla_contig_812|408219|PACid:15420283|7E-72|PF07690|zinc induced facilitator-like 2|	996	246	235	209	280	318	299	218	179	295	248	226	175	299	174	286	290	363	251	144	155	109	156	30.3736	28.9761	36.3618	39.2822	36.6635	40.509	36.4264	35.9305	37.0508	34.5301	30.5124	23.8365	33.9239	28.2261	37.9277	34.5418	36.4924	34.594	35.2255	21.5004	19.6837	22.0986	31.9038	38.8182	36.1784	35.7905
azolla_contig_25301	902	207	188	130	235	205	173	159	126	147	159	150	103	169	111	186	183	239	155	75	78	72	72	25.5583	23.1809	22.6174	32.969	23.6353	23.4383	26.5679	25.2918	18.4626	22.1383	20.2516	14.0295	19.1744	18.0063	24.6663	21.7971	24.0267	21.3628	18.3466	10.8196	13.0021	10.1994	23.7855	26.6809	25.9299	20.3004
azolla_contig_9365|165859|PACid:15416483|3E-49|PF02990|transmembrane nine 7|	426	87	69	63	70	75	68	61	51	82	67	81	52	101	55	92	73	126	86	47	67	29	53	10.7419	8.50787	10.9607	9.82054	8.64706	9.21275	10.1927	10.2372	10.2989	9.32871	10.9359	7.08285	11.4592	8.92204	12.2005	8.69501	12.6668	11.8529	11.4972	9.29373	5.23694	7.50786	10.0702	9.22679	10.2149	9.81378
azolla_contig_28365	353	51	58	5	37	53	39	22	32	28	69	48	0	56	1	29	19	62	47	0	0	0	0	6.29697	7.15154	0.869899	5.19086	6.11059	5.28378	3.67606	6.42332	3.51668	9.60718	6.48052	0	6.35364	0.162219	3.84582	2.26309	6.23286	6.47776	0	0	0	0	4.7728	5.52841	5.04969	6.56193
azolla_contig_9055|90998|PACid:15416467|3E-56|PF02668|2-oxoglutarate (2OG) and Fe(II)-dependent oxygenase superfamily protein|	419	38	34	6	25	30	16	17	14	14	30	30	0	56	0	22	28	40	24	0	0	0	0	4.69186	4.19228	1.04388	3.50734	3.45883	2.16771	2.84059	2.8102	1.75834	4.17703	4.05032	0	6.35364	0	2.91752	3.33507	4.0212	3.30779	0	0	0	0	3.30934	3.04462	2.8254	2.96769
azolla_contig_3566|233298|PACid:15421120|6E-59|PF00153|adenine nucleotide transporter 1|	964	567	634	166	376	550	295	227	240	226	427	549	70	803	32	389	363	468	264	10	57	14	23	70.0075	78.1738	28.8806	52.7503	63.4118	39.9671	37.9303	48.1749	28.3847	59.4531	74.1209	9.53461	91.1067	5.191	51.587	43.2368	47.0481	36.3857	2.44621	7.90661	2.52818	3.25813	59.0206	52.0431	43.0526	43.9189
azolla_contig_4449	495	168	166	112	149	166	172	149	78	145	116	135	137	167	142	168	145	183	134	79	103	55	81	20.743	20.4682	19.4857	20.9037	19.1388	23.3028	24.897	15.6569	18.2114	16.1512	18.2265	18.6606	18.9475	23.0351	22.2792	17.2709	18.397	18.4685	19.3251	14.2874	9.93214	11.4743	20.2323	21.1151	20.2769	17.1813
azolla_contig_26085|423915|PACid:15403002|0|0|Outer arm dynein light chain 1 protein|	3242	1042	990	803	739	1075	1026	678	581	999	787	878	913	1127	593	941	750	1023	684	456	692	532	624	128.656	122.069	139.706	103.677	123.941	139.004	113.29	116.623	125.47	109.577	118.539	124.359	127.867	96.1958	124.79	89.3323	102.842	94.2721	111.547	95.989	96.0708	88.3945	130.144	122.207	114.956	117.524
azolla_contig_14255|141206|PACid:15407935|0.000000000003|PF02798|glutathione S-transferase TAU 19|	234	44	54	6	22	46	28	26	27	20	25	26	1	47	3	40	23	61	30	0	1	0	0	5.43268	6.65833	1.04388	3.08646	5.30353	3.79349	4.34444	5.41968	2.51192	3.48086	3.51028	0.136209	5.33252	0.486657	5.30458	2.73952	6.13233	4.13474	0	0.138712	0	0	4.3783	4.06116	4.88206	2.99639
azolla_contig_17760|33862|PACid:15403468|3E-34|PF10225|Uncharacterized conserved protein (DUF2215)|	898	107	103	79	101	123	115	89	69	85	107	84	89	98	79	110	89	142	125	64	70	58	55	13.2113	12.7002	13.7444	14.1696	14.1812	15.5804	14.8713	13.8503	10.6756	14.8981	11.3409	12.1226	11.1189	12.8153	14.5876	10.6008	14.2753	17.2281	15.6558	9.70987	10.4739	7.79118	13.2186	14.6437	14.3608	12.7869
azolla_contig_29393|413471|PACid:15414640|7E-62|PF00400|Transducin family protein / WD-40 repeat family protein|	843	115	122	61	96	82	82	90	67	98	72	100	87	81	71	114	94	134	97	49	61	34	68	14.1991	15.0429	10.6128	13.4682	9.45412	11.1095	15.0384	13.4488	12.3084	10.0249	13.5011	11.8502	9.19009	11.5175	15.1181	11.1963	13.471	13.369	11.9864	8.46146	6.13987	9.63273	13.2849	11.3439	14.2436	11.1666
azolla_contig_3907|231359|PACid:15416074|2E-105|PF00702,PF00122,PF00403|heavy metal atpase 5|	1142	278	232	177	343	209	207	191	143	252	219	178	155	189	108	205	144	274	203	132	147	105	141	34.3247	28.6062	30.7944	48.1207	24.0965	28.0447	31.9149	28.7042	31.6501	30.4923	24.0319	21.1123	21.4435	17.5196	27.186	17.1518	27.5452	27.9784	32.29	20.3907	18.9614	19.9738	31.2418	33.4206	30.3096	31.0712
azolla_contig_17949|52354|PACid:15411256|3E-55|PF00085|PDI-like 1-3|	552	124	135	48	103	216	94	117	126	104	199	166	0	245	0	121	109	225	203	1	0	0	0	15.3103	16.6458	8.35103	14.4502	24.9035	12.7353	19.55	25.2918	13.062	27.7077	22.4118	0	27.7972	0	16.0464	12.983	22.6193	27.9784	0.244621	0	0	0	13.4357	17.363	22.4209	20.3848
azolla_contig_362	603	1766	1589	452	1484	1341	695	276	286	317	575	1847	4	1711	1	970	871	616	466	0	6	0	1	218.048	195.928	78.6388	208.196	154.609	94.1597	46.1179	57.4085	39.8139	80.0598	249.365	0.544835	194.126	0.162219	128.636	103.745	61.9265	64.2263	0	0.832275	0	0.141658	164.205	152.322	51.7632	59.9368
azolla_contig_32929	436	13	20	11	27	23	23	20	13	24	17	22	11	22	18	23	29	30	27	14	12	6	10	1.60511	2.46605	1.91378	3.78792	2.65177	3.11608	3.34187	2.60948	3.0143	2.36699	2.97024	1.4983	2.49607	2.91994	3.05013	3.45418	3.0159	3.72127	3.4247	1.66455	1.08351	1.41658	1.99498	3.18526	2.97567	2.69064
azolla_contig_6003|182539|PACid:15419812|0.000000000000000007|PF10377|0|	477	32	29	23	46	38	38	37	23	34	18	43	35	28	18	48	30	68	38	23	26	11	21	3.95104	3.57577	4.00153	6.4535	4.38118	5.1483	6.18247	4.61676	4.27026	2.50622	5.80546	4.7673	3.17682	2.91994	6.3655	3.57329	6.83604	5.23734	5.62629	3.60652	1.98643	2.97481	3.84278	5.32766	5.39962	3.38824
azolla_contig_2866|31279|PACid:15415564|6E-48|PF00069,PF00139|Concanavalin A-like lectin protein kinase family protein|	1566	85	92	57	128	126	92	68	78	78	55	62	45	75	51	89	91	109	80	28	43	30	35	10.495	11.3438	9.91684	17.9576	14.5271	12.4643	11.3624	15.6569	9.79647	7.65789	8.37067	6.12939	8.50934	8.27316	11.8027	10.839	10.9578	11.026	6.8494	5.96463	5.41753	4.95802	10.5852	14.983	13.5096	8.72718
azolla_contig_3132|442248|PACid:15409286|2E-71|0|0|	1524	1182	803	299	883	686	309	359	363	385	868	830	0	997	1	355	297	745	560	0	0	0	0	145.942	99.0119	52.0199	123.879	79.0918	41.8638	59.9866	72.8646	48.3544	120.855	112.059	0	113.118	0.162219	47.0781	35.3756	74.8949	77.1818	0	0	0	0	98.9911	81.6116	66.4256	84.6049
azolla_contig_14654|405421|PACid:15413125|0.000000000000000004|PF12552|Protein of unknown function (DUF3741)|	1968	127	130	80	110	122	96	100	75	132	83	95	82	115	75	117	127	173	123	67	79	55	94	15.6807	16.0293	13.9184	15.4323	14.0659	13.0062	16.7094	15.0547	16.5786	11.5565	12.826	11.1691	13.0477	12.1664	15.5159	15.1269	17.3917	16.9524	16.3896	10.9583	9.93214	13.3158	15.2095	14.1681	15.882	14.0676
azolla_contig_5613|80665|PACid:15406873|1E-58|PF00118|TCP-1/cpn60 chaperonin family protein|	308	48	66	6	32	48	26	32	38	23	38	36	0	46	1	27	31	70	30	0	0	0	1	5.92656	8.13796	1.04388	4.48939	5.53412	3.52252	5.347	7.6277	2.8887	5.29091	4.86039	0	5.21906	0.162219	3.58059	3.6924	7.0371	4.13474	0	0	0	0.141658	5.03613	4.51534	6.48735	4.08981
azolla_contig_7555|438513|PACid:15421744|0.00000000000000001|PF00168|soybean gene regulated by cold-2|	908	393	365	145	372	320	241	275	214	276	306	299	107	273	96	263	215	412	331	69	119	77	109	48.5237	45.0054	25.2271	52.1892	36.8941	32.6511	45.9508	42.956	34.6644	42.6057	40.3682	14.5743	30.974	15.573	34.8776	25.6086	41.4184	45.62	16.8789	16.5068	13.905	15.4407	39.5854	40.5781	44.4534	38.6351
azolla_contig_36655|166047|PACid:15413371|2E-43|PF01094,PF00060,PF00497|glutamate receptor 3.3|	569	23	27	16	35	25	25	18	14	18	25	27	19	17	10	21	32	42	28	15	15	8	10	2.83981	3.32917	2.78368	4.91027	2.88235	3.38704	3.00769	2.8102	2.26072	3.48086	3.64529	2.58796	1.92878	1.62219	2.7849	3.81151	4.22226	3.85909	3.66932	2.08069	1.44467	1.41658	2.98422	3.72656	2.90895	2.87079
azolla_contig_30177|82067|PACid:15408094|9E-71|PF00069|Protein kinase superfamily protein|	480	71	69	50	55	57	50	60	28	62	57	39	46	55	41	41	57	88	69	29	35	15	43	8.76637	8.50787	8.69899	7.71614	6.57177	6.77408	10.0256	5.62041	7.78694	7.93636	5.26542	6.2656	6.24018	6.65097	5.43719	6.78926	8.84664	9.50991	7.09402	4.85494	2.70876	6.09129	8.65774	7.02066	7.82301	7.86165
azolla_contig_8977|98362|PACid:15412931|1E-79|PF03016|Exostosin family protein|	1309	282	200	127	242	183	160	182	115	168	118	227	160	174	144	217	213	307	197	100	142	77	129	34.8186	24.6605	22.0954	33.951	21.0988	21.6771	30.4111	23.0838	21.1001	16.4297	30.6475	21.7934	19.7417	23.3595	28.7773	25.3704	30.8627	27.1515	24.4621	19.6972	13.905	18.2739	27.1915	25.5756	26.7474	18.7649
azolla_contig_9300|139482|PACid:15403523|5E-96|PF00069|Protein kinase family protein|	476	158	153	65	131	175	114	67	80	105	174	118	53	211	21	125	101	168	109	17	28	42	32	19.5083	18.8653	11.3087	18.3784	20.1765	15.4449	11.1953	16.0583	13.1876	24.2268	15.9313	7.21906	23.9396	3.4066	16.5768	12.0301	16.889	15.0229	4.15856	3.88395	7.58454	4.53305	16.5607	17.9999	13.6268	18.7072
azolla_contig_1696|444546|PACid:15417419|1E-22|PF00069|mitogen-activated protein kinase kinase kinase 7|	494	22	17	7	27	32	17	17	19	8	16	32	1	21	1	42	15	36	23	0	1	0	0	2.71634	2.09614	1.21786	3.78792	3.68941	2.30319	2.84059	3.81385	1.00477	2.22775	4.32035	0.136209	2.38262	0.162219	5.56981	1.78665	3.61908	3.16997	0	0.138712	0	0	2.01011	3.26018	3.32722	1.61626
azolla_contig_23555	369	71	76	42	55	75	83	73	52	96	67	93	85	100	70	117	69	114	66	39	64	38	50	8.76637	9.37099	7.30715	7.71614	8.64706	11.245	12.1978	10.4379	12.0572	9.32871	12.556	11.5777	11.3458	11.3553	15.5159	8.21857	11.4604	9.09643	9.54023	8.8776	6.8622	7.08289	8.4815	9.20273	11.3179	10.693
azolla_contig_36175|"440870|PACid:15407967|0.000004|PF01426,PF08711|BAH domain ;TFIIS helical bundle-like domain|	455	28	27	22	21	17	21	24	25	32	21	24	27	34	21	30	26	39	26	6	17	9	10	3.45716	3.32917	3.82755	2.94616	1.96	2.84511	4.01025	5.01822	4.01907	2.92392	3.24026	3.67763	3.85757	3.4066	3.97843	3.09685	3.92067	3.58344	1.46773	2.35811	1.62526	1.41658	3.53796	2.58376	4.51424	3.47149
azolla_contig_24326|447032|PACid:15422227|5E-134|PF00240,PF00443|ubiquitin-specific protease 12|	1539	143	125	46	90	103	97	82	52	93	68	123	89	83	79	131	64	158	97	45	65	41	59	17.6562	15.4128	8.00307	12.6264	11.8753	13.1417	13.7017	10.4379	11.6804	9.46794	16.6063	12.1226	9.417	12.8153	17.3725	7.62303	15.8837	13.369	11.008	9.01631	7.40396	8.35781	13.6907	12.5478	12.0698	10.5742
azolla_contig_30001|438230|PACid:15419598|0.000008|0|Plant protein of unknown function (DUF827)|	1176	107	75	53	57	58	77	86	74	91	66	73	70	74	57	96	84	131	108	50	59	39	49	13.2113	9.24768	9.22093	7.99673	6.68706	10.4321	14.3701	14.8539	11.4292	9.18947	9.85579	9.53461	8.39588	9.24648	12.731	10.0052	13.1694	14.8851	12.2311	8.18403	7.04279	6.94123	10.56	8.37196	14.612	10.3093
azolla_contig_18242|169951|PACid:15406604|5E-35|PF00076|RNA-binding (RRM/RBD/RNP motifs) family protein|	305	59	55	12	28	56	34	30	18	27	24	58	3	66	1	30	13	69	28	0	1	0	0	7.28473	6.78163	2.08776	3.92822	6.45647	4.60638	5.01281	3.61312	3.39109	3.34163	7.83063	0.408626	7.48822	0.162219	3.97843	1.54843	6.93657	3.85909	0	0.138712	0	0	5.38471	4.99702	4.31297	3.36636
azolla_contig_13199	458	37	20	6	29	15	7	12	3	8	34	29	0	26	2	20	13	34	24	1	1	1	1	4.56839	2.46605	1.04388	4.06851	1.72941	0.948371	2.00512	0.602187	1.00477	4.73397	3.91531	0	2.9499	0.324438	2.65229	1.54843	3.41802	3.30779	0.244621	0.138712	0.180584	0.141658	2.69277	2.24876	1.30366	2.86937
azolla_contig_15583|175932|PACid:15402105|4E-143|PF07646,PF00149|BRI1 suppressor 1 (BSU1)-like 2|	1240	168	149	117	149	139	150	118	107	177	138	178	193	187	105	135	151	193	133	76	106	66	121	20.743	18.3721	20.3556	20.9037	16.0259	20.3222	19.7171	21.478	22.2305	19.2144	24.0319	26.2883	21.2166	17.033	17.903	17.9856	19.4023	18.3307	18.5912	14.7035	11.9186	17.1406	19.8236	19.084	20.5975	20.7224
azolla_contig_29767	457	49	49	32	31	38	38	31	28	53	46	47	41	54	43	65	55	71	79	34	38	23	28	6.05003	6.04182	5.56735	4.3491	4.38118	5.1483	5.1799	5.62041	6.65658	6.40478	6.34551	5.58456	6.12673	6.97541	8.61994	6.55104	7.13763	10.8882	8.31713	5.27107	4.15344	3.96642	5.8864	4.62619	5.40016	6.53068
azolla_contig_14606	499	40	41	19	32	44	26	29	22	43	30	35	27	26	27	32	36	71	46	11	16	13	20	4.9388	5.0554	3.30561	4.48939	5.07294	3.52252	4.84572	4.41603	5.40062	4.17703	4.72538	3.67763	2.9499	4.37991	4.24366	4.28795	7.13763	6.33994	2.69084	2.2194	2.3476	2.83316	4.43327	4.36162	4.63088	4.78883
azolla_contig_7446	1143	179	170	119	164	163	155	128	92	145	136	127	140	116	112	187	137	202	169	86	94	81	110	22.1011	20.9614	20.7036	23.0081	18.793	20.9997	21.388	18.4671	18.2114	18.9359	17.1464	19.0692	13.1611	18.1685	24.7989	16.318	20.3071	23.2924	21.0374	13.039	14.6273	15.5824	21.2554	20.9336	19.9275	18.5736
azolla_contig_19969	1330	132	140	104	105	119	111	101	86	144	110	125	112	169	96	130	125	193	132	80	93	72	85	16.298	17.2623	18.0939	14.7308	13.72	15.0385	16.8765	17.2627	18.0858	15.3158	16.8763	15.2554	19.1744	15.573	17.2399	14.8887	19.4023	18.1929	19.5697	12.9003	13.0021	12.0409	17.2181	14.4964	17.0696	16.7008
azolla_contig_22766	1605	75	58	38	50	55	61	42	42	52	40	49	49	41	32	71	61	99	54	29	30	18	41	9.26026	7.15154	6.61123	7.01467	6.34118	8.26438	7.01794	8.43061	6.53098	5.56938	6.61553	6.67423	4.65177	5.191	9.41563	7.2657	9.95247	7.44254	7.09402	4.16137	3.25052	5.80797	7.67434	7.20674	7.72427	6.05018
azolla_contig_14138	293	252	327	97	290	369	144	154	187	171	291	223	1	335	1	162	179	344	232	2	4	0	0	31.1145	40.3199	16.876	40.6851	42.5436	19.5094	25.7324	37.5363	21.4769	40.5172	30.1074	0.136209	38.0084	0.162219	21.4835	21.3206	34.5823	31.9753	0.489243	0.55485	0	0	29.4368	34.246	31.6344	30.9971
azolla_contig_19795|441812|PACid:15410921|0.000007|PF10250,PF11969|O-fucosyltransferase family protein|	388	61	60	44	58	59	51	40	33	42	28	41	57	65	46	55	45	75	38	31	30	24	31	7.53167	7.39815	7.65511	8.13702	6.80236	6.90956	6.68375	6.62405	5.27502	3.89856	5.53544	7.76389	7.37476	7.46207	7.2938	5.35994	7.53975	5.23734	7.58326	4.16137	4.33402	4.39139	7.52831	7.28298	6.6539	4.58679
azolla_contig_19922|73985|PACid:15410910|3E-19|PF00013|RNA-binding KH domain-containing protein|	261	36	29	11	18	33	11	13	14	11	21	21	0	36	1	12	5	34	16	0	0	0	0	4.44492	3.57577	1.91378	2.52528	3.80471	1.4903	2.17222	2.8102	1.38155	2.92392	2.83523	0	4.08448	0.162219	1.59137	0.595549	3.41802	2.2052	0	0	0	0	3.31149	2.60676	2.49121	2.15274
azolla_contig_6736|439262|PACid:15422536|1E-19|PF07173|Protein of unknown function (duplicated DUF1399)|	881	74	63	45	79	61	51	48	26	43	42	64	43	58	32	67	57	92	55	35	33	26	33	9.13678	7.76805	7.82909	11.0832	7.03294	6.90956	8.0205	5.21895	5.40062	5.84785	8.64069	5.85697	6.58056	5.191	8.88517	6.78926	9.24876	7.58036	8.56175	4.57751	4.69519	4.67471	8.24464	8.3419	6.61972	5.62423
azolla_contig_1914|143272|PACid:15414159|2E-84|PF08127,PF00112|Cysteine proteinases superfamily protein|	511	299	291	79	398	406	165	159	199	153	280	244	6	281	0	211	185	330	272	1	2	0	3	36.9176	35.881	13.7444	55.8368	46.8094	22.3545	26.5679	39.945	19.2162	38.9856	32.9426	0.817252	31.8817	0	27.9817	22.0353	33.1749	37.4883	0.244621	0.277425	0	0.424973	28.8477	41.6669	33.2565	29.1009
azolla_contig_35353|"183380|PACid:15421221|9E-51|PF00400,PF02985|HEAT repeat ;WD domain, G-beta repeat protein protein|	423	59	43	28	42	52	53	37	28	54	37	54	37	58	38	41	51	58	46	23	30	14	22	7.28473	5.30201	4.87143	5.89233	5.9953	7.18053	6.18247	5.62041	6.78217	5.15167	7.29058	5.03972	6.58056	6.16432	5.43719	6.0746	5.83074	6.33994	5.62629	4.16137	2.52818	3.11647	5.81939	6.35605	5.90144	5.96692
azolla_contig_6894	238	29	22	5	21	24	12	11	11	14	17	17	4	38	1	7	9	22	16	0	2	0	0	3.58063	2.71265	0.869899	2.94616	2.76706	1.62578	1.83803	2.20802	1.75834	2.36699	2.29518	0.544835	4.3114	0.162219	0.928301	1.07199	2.21166	2.2052	0	0.277425	0	0	2.38773	2.44633	2.02302	2.06266
azolla_contig_5207|235490|PACid:15406210|1E-100|PF00173,PF00487|Fatty acid/sphingolipid desaturase|	1053	425	434	371	360	465	415	392	340	365	358	432	441	565	361	487	543	683	413	281	319	255	298	52.4748	53.5133	64.5465	50.5057	53.6118	56.2249	65.5007	68.2478	45.8425	49.8459	58.3247	60.068	64.1037	58.561	64.5833	64.6766	68.662	56.9216	68.7386	44.2493	46.049	42.214	56.8448	53.4474	66.8743	47.8442
azolla_contig_28643	557	78	93	19	121	109	67	74	70	67	84	57	2	75	1	56	33	173	86	1	0	0	1	9.63067	11.4671	3.30561	16.9755	12.5671	9.07727	12.3649	14.051	8.41492	11.6957	7.69562	0.272417	8.50934	0.162219	7.42641	3.93062	17.3917	11.8529	0.244621	0	0	0.141658	8.13447	12.8733	13.208	10.0553
azolla_contig_32470	473	24	27	7	27	32	11	26	21	14	40	25	0	37	3	27	21	39	35	0	0	0	0	2.96328	3.32917	1.21786	3.78792	3.68941	1.4903	4.34444	4.21531	1.75834	5.56938	3.37527	0	4.19794	0.486657	3.58059	2.50131	3.92067	4.82387	0	0	0	0	2.50344	2.98921	4.27987	3.66386
azolla_contig_14280	279	76	98	11	55	57	35	42	25	35	46	71	4	98	2	62	52	100	67	1	3	0	3	9.38373	12.0836	1.91378	7.71614	6.57177	4.74186	7.01794	5.01822	4.39585	6.40478	9.58577	0.544835	11.1189	0.324438	8.2221	6.19371	10.053	9.23426	0.244621	0.416137	0	0.424973	7.79371	6.34326	6.01808	5.40032
azolla_contig_21742|407558|PACid:15419756|1E-30|PF03000|Phototropic-responsive NPH3 family protein|	945	39	43	31	54	50	47	27	23	21	38	27	35	34	32	35	43	49	49	26	13	13	21	4.81533	5.30201	5.39337	7.57585	5.76471	6.36764	4.51153	4.61676	2.63751	5.29091	3.64529	4.7673	3.85757	5.191	4.64151	5.12172	4.92597	6.75341	6.36016	1.80326	2.3476	2.97481	5.17024	6.5694	4.56415	3.96421
azolla_contig_30314|94437|PACid:15401918|5E-44|0|Pyridoxal phosphate (PLP)-dependent transferases superfamily protein|	397	125	139	56	100	98	77	83	43	91	63	104	81	106	54	110	88	148	83	29	60	39	49	15.4338	17.139	9.74286	14.0293	11.2988	10.4321	13.8688	8.63134	11.4292	8.77177	14.0411	11.0329	12.0265	8.75982	14.5876	10.4817	14.8784	11.4395	7.09402	8.32275	7.04279	6.94123	14.1052	11.9201	11.2501	10.1005
azolla_contig_31558	896	89	75	46	57	65	59	68	42	79	77	79	91	90	56	83	68	112	64	35	56	37	47	10.9888	9.24768	8.00307	7.99673	7.49412	7.99342	11.3624	8.43061	9.92207	10.7211	10.6659	12.395	10.2112	9.08426	11.007	8.09946	11.2594	8.82078	8.56175	7.7679	6.68162	6.65792	9.4132	7.82809	9.89649	10.3216
azolla_contig_31472|439692|PACid:15403316|2E-53|PF02364|glucan synthase-like 5|	306	15	20	16	24	16	17	17	15	20	15	19	10	16	11	20	23	47	32	12	17	4	8	1.85205	2.46605	2.78368	3.36704	1.84471	2.30319	2.84059	3.01093	2.51192	2.08852	2.56521	1.36209	1.81533	1.78441	2.65229	2.73952	4.72491	4.41039	2.93546	2.35811	0.722337	1.13326	2.36726	2.50498	2.92576	2.30022
azolla_contig_1109|106449|PACid:15417816|5E-19|PF01536|Adenosylmethionine decarboxylase family protein|	507	3164	3233	884	3186	3136	1498	546	601	701	1182	3072	0	3576	5	1618	1661	1205	773	0	2	2	1	390.659	398.637	153.798	446.975	361.563	202.951	91.2332	120.638	88.0427	164.575	414.753	0	405.725	0.811094	214.57	197.841	121.139	106.539	0	0.277425	0.361169	0.141658	314.365	337.163	105.936	126.309
azolla_contig_3006|102878|PACid:15409277|4E-26|0|0|	974	56	51	33	42	72	34	40	38	61	58	37	23	57	18	26	31	77	58	19	23	17	15	6.91432	6.28842	5.74133	5.89233	8.30118	4.60638	6.68375	7.6277	7.66134	8.0756	4.9954	3.1328	6.4671	2.91994	3.44798	3.6924	7.74081	7.99383	4.64781	3.19039	3.06993	2.12487	6.31469	6.26663	7.15572	7.86847
azolla_contig_13740|403831|PACid:15410336|0.000000005|PF05701|Plant protein of unknown function (DUF827)|	1720	212	199	134	176	218	230	151	124	220	202	232	165	226	161	266	218	316	216	122	155	123	135	26.1757	24.5372	23.3133	24.6917	25.1341	31.1608	25.2311	24.8904	27.6311	28.1254	31.3225	22.4744	25.6415	26.1172	35.2755	25.9659	31.7675	29.7701	29.8438	21.5004	22.2119	19.1238	24.6754	26.9955	25.0608	27.8782
azolla_contig_17315|126389|PACid:15409234|8E-33|PF00069|with no lysine (K) kinase 1|	454	50	42	54	51	98	67	45	44	65	47	53	60	67	48	74	56	68	65	29	38	23	33	6.1735	5.1787	9.39491	7.15497	11.2988	9.07727	7.51922	8.83207	8.16373	6.54402	7.15557	8.17252	7.60168	7.78651	9.81347	6.67015	6.83604	8.95861	7.09402	5.27107	4.15344	4.67471	6.9157	9.17702	8.17564	7.35387
azolla_contig_6545|407558|PACid:15419756|2E-51|PF03000|Phototropic-responsive NPH3 family protein|	893	25	21	12	24	21	18	14	20	16	8	20	17	10	19	26	17	25	21	11	5	4	7	3.08675	2.58935	2.08776	3.36704	2.42118	2.43867	2.33931	4.01458	2.00953	1.11388	2.70022	2.31555	1.13458	3.08216	3.44798	2.02487	2.51325	2.89432	2.69084	0.693562	0.722337	0.991605	2.58795	2.7423	3.17694	1.5617
azolla_contig_31622|413509|PACid:15415169|0|PF02260,PF02259,PF11865,PF08771,PF00454|target of rapamycin|	1855	153	125	61	102	104	122	91	92	145	81	146	94	138	99	206	114	174	115	64	79	52	64	18.8909	15.4128	10.6128	14.3099	11.9906	16.5288	15.2055	18.4671	18.2114	11.278	19.7116	12.8036	15.6572	16.0597	27.3186	13.5785	17.4922	15.8498	15.6558	10.9583	9.39038	9.0661	14.9722	14.2764	16.8363	14.7447
azolla_contig_3658	395	24	34	10	55	38	21	12	18	14	12	17	8	15	6	13	21	33	22	11	5	4	11	2.96328	4.19228	1.7398	7.71614	4.38118	2.84511	2.00512	3.61312	1.75834	1.67081	2.29518	1.08967	1.70187	0.973313	1.72399	2.50131	3.31749	3.03214	2.69084	0.693562	0.722337	1.55824	2.96512	4.98081	2.80912	1.71458
azolla_contig_6152|233533|PACid:15423266|3E-157|PF01434,PF00004|FTSH protease 10|	869	233	233	82	218	240	128	158	138	137	215	206	23	287	22	165	138	297	217	15	33	8	23	28.7685	28.7295	14.2663	30.584	27.6706	17.3416	26.4008	27.7006	17.2066	29.9354	27.8122	3.1328	32.5624	3.56882	21.8814	16.4371	29.8574	29.908	3.66932	4.57751	1.44467	3.25813	23.9214	25.1987	27.0507	23.571
azolla_contig_1640|166719|PACid:15418610|1E-45|PF00026,PF03489,PF05184|Saposin-like aspartyl protease family protein|	407	727	666	188	1088	850	396	409	415	316	520	575	0	648	0	425	416	971	679	0	0	0	0	89.7627	82.1194	32.7082	152.639	98	53.6507	68.3413	83.3025	39.6883	72.4019	77.6312	0	73.5207	0	56.3612	49.5497	97.6147	93.583	0	0	0	0	68.1968	101.43	75.8219	56.0451
azolla_contig_8361	315	82	54	12	59	48	20	30	22	24	59	52	18	68	6	38	37	48	61	3	5	1	7	10.1245	6.65833	2.08776	8.27732	5.53412	2.70963	5.01281	4.41603	3.0143	8.21483	7.02056	2.45176	7.71514	0.973313	5.03935	4.40706	4.82544	8.40731	0.733864	0.693562	0.180584	0.991605	6.29021	5.50702	4.71442	5.61457
azolla_contig_1897|178975|PACid:15411056|3E-130|PF03953,PF00091|tubulin alpha-2 chain|	551	1529	1703	414	1220	1947	968	1298	1456	1014	1885	1152	78	1977	58	906	935	2769	1584	19	73	24	47	188.786	209.984	72.0276	171.158	224.478	131.146	216.888	292.261	127.354	262.457	155.532	10.6243	224.306	9.4087	120.149	111.368	278.368	218.314	4.64781	10.126	4.33402	6.65792	156.932	175.594	254.574	194.906
azolla_contig_4421	1509	775	703	481	731	668	541	465	384	462	401	578	412	505	437	603	592	928	618	315	377	258	338	95.6893	86.6816	83.6843	102.555	77.0165	73.2956	77.6986	77.0799	58.0253	55.833	78.0362	56.118	57.2962	70.8897	79.9665	70.513	93.2919	85.1757	77.0557	52.2946	46.5907	47.8803	88.6851	84.2889	77.3892	56.9291
azolla_contig_1081|269122|PACid:15414839|6E-22|PF05368|NAD(P)-binding Rossmann-fold superfamily protein|	317	939	765	173	933	968	397	457	365	259	450	832	5	1261	7	558	538	1364	653	3	6	2	4	115.938	94.3264	30.0985	130.894	111.605	53.7862	76.3618	73.266	32.5293	62.6555	112.329	0.681043	143.07	1.13553	73.9989	64.0811	137.123	89.9995	0.733864	0.832275	0.361169	0.566631	80.1211	98.7616	74.8139	47.5924
azolla_contig_8260|118628|PACid:15410064|9E-27|PF03283|Pectinacetylesterase family protein|	465	50	41	16	113	73	41	22	27	48	50	47	4	24	7	32	33	91	41	1	6	2	5	6.1735	5.0554	2.78368	15.8532	8.41647	5.55475	3.67606	5.41968	6.0286	6.96172	6.34551	0.544835	2.72299	1.13553	4.24366	3.93062	9.14823	5.65081	0.244621	0.832275	0.361169	0.708289	4.67086	9.94146	4.54787	6.49516
azolla_contig_9308|141352|PACid:15408884|4E-71|PF04144|secretory carrier 3|	724	164	139	25	165	149	91	120	86	62	140	135	1	182	0	78	97	184	153	0	0	1	0	20.2491	17.139	4.34949	23.1484	17.1788	12.3288	20.0512	17.2627	7.78694	19.4928	18.2265	0.136209	20.6493	0	10.3439	11.5536	18.4975	21.0872	0	0	0.180584	0	13.9125	17.552	18.657	13.6399
azolla_contig_36625|413855|PACid:15417554|0.00005|PF00036|centrin2|	400	31	22	14	27	40	17	23	27	19	37	17	8	17	9	22	16	44	31	9	12	7	9	3.82757	2.71265	2.43572	3.78792	4.61177	2.30319	3.84316	5.41968	2.38632	5.15167	2.29518	1.08967	1.92878	1.45997	2.91752	1.90576	4.42332	4.27257	2.20159	1.66455	1.26409	1.27492	2.99198	3.56763	4.63142	3.769
azolla_contig_6640	930	94	91	59	84	99	77	71	58	101	75	80	87	69	80	104	91	151	86	51	59	36	62	11.6062	11.2205	10.2648	11.7847	11.4141	10.4321	11.8637	11.6423	12.6852	10.4426	10.8009	11.8502	7.82859	12.9775	13.7919	10.839	15.18	11.8529	12.4757	8.18403	6.50103	8.78278	11.0305	11.2103	11.753	11.5639
azolla_contig_32035	648	66	59	41	76	74	73	64	41	67	67	51	35	58	45	61	64	105	95	32	32	36	27	8.14902	7.27484	7.13317	10.6623	8.53177	9.89016	10.694	8.22988	8.41492	9.32871	6.88555	4.7673	6.58056	7.29985	8.08948	7.62303	10.5557	13.0933	7.82788	4.4388	6.50103	3.82476	7.51901	9.69474	9.46194	8.87181
azolla_contig_2684|230650|PACid:15415463|1E-97|PF00153|ADP/ATP carrier 2|	593	2087	2075	617	1350	2509	1138	1496	1719	1115	2502	1883	2	2725	2	1353	1386	2850	2069	0	1	0	4	257.682	255.853	107.345	189.396	289.273	154.178	249.972	345.053	140.039	348.365	254.225	0.272417	309.173	0.324438	179.427	165.086	286.511	285.159	0	0.138712	0	0.566631	206.96	210.949	297.513	244.202
azolla_contig_10351|174539|PACid:15418459|0.00003|PF02861,PF00004,PF07724,PF10431|casein lytic proteinase B3|	448	33	35	6	31	72	19	16	32	21	25	26	0	34	0	31	21	38	40	0	0	0	0	4.07451	4.31559	1.04388	4.3491	8.30118	2.57415	2.6735	6.42332	2.63751	3.48086	3.51028	0	3.85757	0	4.11105	2.50131	3.82014	5.51299	0	0	0	0	3.14466	5.07481	4.54841	3.05919
azolla_contig_15479|439692|PACid:15403316|2E-76|PF02364|glucan synthase-like 5|	482	52	49	25	73	44	46	74	35	60	59	31	36	44	33	49	49	91	78	35	32	21	33	6.42044	6.04182	4.34949	10.2414	5.07294	6.23215	12.3649	7.02551	7.53575	8.21483	4.18533	4.90351	4.99215	5.35322	6.49811	5.83638	9.14823	10.7503	8.56175	4.4388	3.79227	4.67471	5.60392	7.18217	9.69522	7.87529
azolla_contig_772|110255|PACid:15405928|0|0|ARM-repeat/Tetratricopeptide repeat (TPR)-like protein|	1484	231	181	130	188	170	155	133	124	143	125	175	156	190	115	157	171	215	155	81	124	72	104	28.5216	22.3177	22.6174	26.3752	19.6	20.9997	22.2235	24.8904	17.9602	17.4043	23.6269	21.2486	21.557	18.6552	20.8205	20.3678	21.614	21.3628	19.8143	17.2003	13.0021	14.7324	24.4856	22.3249	23.5569	17.6823
azolla_contig_11579|85412|PACid:15419905|8E-33|PF03647|Transmembrane proteins 14C|	290	55	68	20	51	69	40	55	45	37	78	84	0	83	0	45	40	95	53	1	2	1	0	6.79085	8.38457	3.47959	7.15497	7.9553	5.41926	9.19015	9.0328	4.64705	10.8603	11.3409	0	9.417	0	5.96765	4.76439	9.55035	7.30471	0.244621	0.277425	0.180584	0	6.21834	6.84318	9.11148	7.75366
azolla_contig_34975	887	178	162	126	208	221	188	114	117	121	93	154	86	89	121	176	172	226	127	88	68	42	54	21.9777	19.975	21.9214	29.181	25.48	25.4705	19.0487	23.4853	15.1971	12.9488	20.7917	11.7139	10.0978	19.6285	23.3402	20.4869	22.7198	17.5037	21.5267	9.43245	7.58454	7.64952	21.2914	26.7105	21.267	14.0729
azolla_contig_12027	246	59	47	21	73	69	38	40	49	33	54	49	0	46	0	62	45	170	85	0	0	0	0	7.28473	5.79522	3.65357	10.2414	7.9553	5.1483	6.68375	9.83571	4.14466	7.51866	6.61553	0	5.21906	0	8.2221	5.35994	17.0901	11.7151	0	0	0	0	5.57784	7.78167	8.25973	5.83166
azolla_contig_13384|437388|PACid:15417567|1E-34|PF05093|Cytokine-induced anti-apoptosis inhibitor 1, Fe-S biogenesis|	278	42	63	13	41	65	27	32	35	40	51	50	0	75	0	45	40	75	41	0	0	1	0	5.18574	7.76805	2.26174	5.75203	7.49412	3.658	5.347	7.02551	5.02383	7.10096	6.75054	0	8.50934	0	5.96765	4.76439	7.53975	5.65081	0	0	0.180584	0	5.07184	5.63472	6.18625	6.06239
azolla_contig_8962|172950|PACid:15415755|4E-151|PF00225|P-loop containing nucleoside triphosphate hydrolases superfamily protein|	1395	155	186	115	153	190	174	126	92	173	127	135	151	163	138	213	159	201	132	80	99	71	97	19.1379	22.9343	20.0077	21.4649	21.9059	23.5738	21.0538	18.4671	21.7281	17.6828	18.2265	20.5675	18.4936	22.3862	28.2469	18.9385	20.2065	18.1929	19.5697	13.7325	12.8215	13.7408	20.6933	22.3149	19.7604	19.7054
azolla_contig_26859	814	32	35	23	22	24	27	34	25	28	19	25	24	27	34	54	20	48	46	18	22	5	21	3.95104	4.31559	4.00153	3.08646	2.76706	3.658	5.68119	5.01822	3.51668	2.64545	3.37527	3.26901	3.06336	5.51544	7.16118	2.3822	4.82544	6.33994	4.40318	3.05167	0.902921	2.97481	4.08939	3.17051	5.3497	3.08107
azolla_contig_3498|268527|PACid:15414963|5E-70|PF00232|beta glucosidase 40|	1089	490	359	262	514	470	367	275	283	301	354	333	275	402	289	329	396	494	337	205	253	166	251	60.5003	44.2656	45.5827	72.1108	54.1883	49.7218	45.9508	56.8063	37.8043	49.289	44.9586	37.4574	45.6101	46.8813	43.6302	47.1675	49.6618	46.4469	50.1474	35.0942	29.977	35.5561	50.1162	58.6736	51.3785	43.5467
azolla_contig_36870|229587|PACid:15411535|0.000000000000000005|PF01593|FAD/NAD(P)-binding oxidoreductase family protein|	314	19	12	8	15	28	20	9	16	15	21	19	29	27	17	14	14	29	7	4	13	7	9	2.34593	1.47963	1.39184	2.1044	3.22824	2.70963	1.50384	3.21166	1.88394	2.92392	2.56521	3.95005	3.06336	2.75772	1.8566	1.66754	2.91537	0.964773	0.978486	1.80326	1.26409	1.27492	1.73913	2.68076	2.35775	2.40393
azolla_contig_26446	439	4272	3724	2533	5804	5493	4226	4394	3125	3554	3232	1995	882	1882	1024	2014	1790	3910	2285	1030	1231	1008	1256	527.464	459.178	440.691	814.263	633.311	572.545	734.21	627.278	446.368	450.006	269.347	120.136	213.528	166.112	267.086	213.206	393.072	314.93	251.96	170.755	182.029	177.922	475.778	673.373	680.744	448.187
azolla_contig_19439	515	38	38	24	25	27	37	33	18	33	23	22	38	45	26	29	34	42	22	15	15	12	16	4.69186	4.68549	4.17551	3.50734	3.11294	5.01282	5.51409	3.61312	4.14466	3.20239	2.97024	5.17593	5.1056	4.21769	3.84582	4.04973	4.22226	3.03214	3.66932	2.08069	2.16701	2.26652	4.51762	3.8777	4.56361	3.67353
azolla_contig_28837|229918|PACid:15414478|5E-64|PF00394,PF07731,PF07732|SKU5 similar 4|	718	284	291	196	288	353	297	240	196	320	226	266	285	327	256	381	385	493	276	180	198	150	196	35.0655	35.881	34.1	40.4045	40.6988	40.238	40.1025	39.3429	40.1907	31.467	35.9129	38.8195	37.1007	41.528	50.5261	45.8573	49.5613	38.0396	44.0318	27.4651	27.0876	27.7649	35.0155	40.4471	39.7227	35.8288
azolla_contig_19965	319	30	40	12	32	38	14	26	22	37	41	30	9	40	5	27	28	69	39	7	10	6	13	3.7041	4.9321	2.08776	4.48939	4.38118	1.89674	4.34444	4.41603	4.64705	5.70861	4.05032	1.22588	4.53831	0.811094	3.58059	3.33507	6.93657	5.37516	1.71235	1.38712	1.08351	1.84155	3.57465	3.5891	4.38024	5.17783
azolla_contig_4028|59591|PACid:15411023|0.00000000000009|PF00097|RING/U-box superfamily protein|	553	327	312	109	328	262	152	232	232	211	314	321	1	392	0	192	168	485	474	0	1	0	1	40.3747	38.4704	18.9638	46.0163	30.2071	20.5932	38.7657	46.5691	26.5007	43.7196	43.3385	0.136209	44.4755	0	25.462	20.0104	48.7571	65.3289	0	0.138712	0	0.141658	32.603	32.2722	42.6674	35.1102
azolla_contig_1630	239	131	139	22	107	180	69	94	61	82	139	126	0	184	0	121	67	182	94	0	0	0	0	16.1746	17.139	3.82755	15.0114	20.753	9.34823	15.7068	12.2445	10.2989	19.3536	17.0114	0	20.8762	0	16.0464	7.98035	18.2965	12.9555	0	0	0	0	12.3804	15.0375	13.9756	14.8262
azolla_contig_9345|76256|PACid:15414282|2E-97|PF00332,PF07983|O-Glycosyl hydrolases family 17 protein|	1153	513	559	479	527	716	696	371	391	503	403	351	467	532	374	569	576	607	395	248	296	232	283	63.3401	68.9261	83.3363	73.9347	82.5506	94.2952	61.9918	78.485	63.1747	56.1115	47.3888	63.6095	60.3596	60.6699	75.4576	68.6072	61.0217	54.4408	60.6661	41.0589	41.8956	40.0892	71.8675	83.5935	70.2384	59.6431
azolla_contig_16301	247	152	174	30	195	424	150	123	111	61	85	87	0	198	0	163	129	229	125	0	0	0	0	18.7675	21.4546	5.21939	27.3572	48.8847	20.3222	20.5525	22.2809	7.66134	11.8349	11.7459	0	22.4647	0	21.6162	15.3652	23.0214	17.2281	0	0	0	0	15.1472	32.1881	21.4167	9.74814
azolla_contig_4168|167957|PACid:15423024|8E-70|PF00201|UDP-Glycosyltransferase superfamily protein|	2142	966	1015	707	1026	875	650	584	463	690	648	560	667	691	407	471	546	829	511	276	431	417	403	119.272	125.152	123.004	143.941	100.882	88.0631	97.5827	92.9375	86.6611	90.2239	75.606	90.8512	78.3994	66.0231	62.4614	65.0339	83.3394	70.4284	67.5155	59.7851	75.3037	57.0881	122.476	110.962	95.2601	88.4425
azolla_contig_1924	676	146	162	107	135	150	108	64	74	93	90	99	87	102	75	84	70	122	65	60	51	52	55	18.0266	19.975	18.6158	18.9396	17.2941	14.632	10.694	14.8539	11.6804	12.5311	13.3661	11.8502	11.5727	12.1664	11.1396	8.33768	12.2647	8.95861	14.6773	7.07433	9.39038	7.79118	18.8725	16.9553	12.774	12.1058
azolla_contig_33667	534	66	54	29	68	49	32	29	30	27	57	41	1	73	1	41	45	67	45	0	2	0	0	8.14902	6.65833	5.04541	9.53996	5.64941	4.33541	4.84572	6.02187	3.39109	7.93636	5.53544	0.136209	8.28242	0.162219	5.43719	5.35994	6.73551	6.20211	0	0.277425	0	0	6.61759	6.50826	5.43379	5.66372
azolla_contig_9348|267186|PACid:15409010|0.00007|PF03822,PF00069|Protein kinase superfamily protein|	349	49	46	28	30	65	36	49	38	39	34	26	30	66	31	45	46	82	49	26	33	22	26	6.05003	5.67191	4.87143	4.2088	7.49412	4.87734	8.18759	7.6277	4.89824	4.73397	3.51028	4.08626	7.48822	5.02879	5.96765	5.47905	8.24346	6.75341	6.36016	4.57751	3.97285	3.6831	5.53113	5.52675	7.90764	4.8161
azolla_contig_6784|81106|PACid:15405839|5E-102|0|0|	835	206	194	87	179	257	159	152	138	145	237	251	54	264	34	175	209	313	264	19	55	37	51	25.4348	23.9207	15.1362	25.1125	29.6306	21.5416	25.3982	27.7006	18.2114	32.9986	33.8877	7.35527	29.9529	5.51544	23.2075	24.8939	31.4659	36.3857	4.64781	7.62918	6.68162	7.22455	21.4972	25.4282	26.5494	25.605
azolla_contig_2359|146341|PACid:15423421|0.00000000000004|0|Haloacid dehalogenase-like hydrolase (HAD) superfamily protein|	288	61	61	18	65	78	31	36	28	37	68	68	0	90	0	43	47	86	72	0	0	0	0	7.53167	7.52145	3.13164	9.11908	8.99295	4.19993	6.01537	5.62041	4.64705	9.46794	9.18073	0	10.2112	0	5.70242	5.59816	8.64558	9.92338	0	0	0	0	6.06159	7.43732	5.81789	7.05749
azolla_contig_3196|439207|PACid:15422365|1E-147|PF00112,PF08246|Cysteine proteinases superfamily protein|	1185	1821	1630	459	2128	2061	832	867	889	701	1349	1194	3	1481	1	932	775	1754	1218	0	0	0	4	224.839	200.983	79.8567	298.545	237.621	112.721	144.87	178.448	88.0427	187.827	161.203	0.408626	168.031	0.162219	123.597	92.3101	176.33	167.871	0	0	0	0.566631	168.56	216.296	161.659	137.935
azolla_contig_622|402287|PACid:15402825|3E-57|PF00067|cytochrome P450, family 716, subfamily A, polypeptide 1|	1181	183	199	85	206	226	179	150	103	150	138	186	110	208	130	208	219	273	188	67	121	78	85	22.595	24.5372	14.7883	28.9005	26.0565	24.2512	25.0641	20.6751	18.8394	19.2144	25.112	14.983	23.5992	21.0885	27.5838	26.085	27.4447	25.911	16.3896	16.7842	14.0856	12.0409	20.6402	26.4027	22.8696	19.0269
azolla_contig_28262	618	79	76	16	58	99	53	56	80	47	71	55	30	97	28	64	64	117	89	4	34	8	17	9.75414	9.37099	2.78368	8.13702	11.4141	7.18053	9.35725	16.0583	5.903	9.88564	7.42559	4.08626	11.0054	4.54213	8.48733	7.62303	11.762	12.2664	0.978486	4.71622	1.44467	2.40818	7.30293	8.91056	12.7078	7.89432
azolla_contig_31323|165268|PACid:15411978|5E-23|PF07714,PF00560,PF08263|Leucine-rich receptor-like protein kinase family protein|	574	97	107	73	65	122	110	83	71	97	64	90	79	102	87	118	104	135	113	48	65	45	48	11.9766	13.1934	12.7005	9.11908	14.0659	14.903	13.8688	14.2517	12.1828	8.911	12.151	10.7605	11.5727	14.113	15.6485	12.3874	13.5716	15.5742	11.7418	9.01631	8.12629	6.79957	12.6235	12.696	14.0603	10.5469
azolla_contig_27659|64568|PACid:15403386|2E-32|PF00076|oligouridylate binding protein 1B|	346	29	23	1	22	14	10	15	17	11	23	18	0	40	0	19	6	27	23	2	0	0	0	3.58063	2.83596	0.17398	3.08646	1.61412	1.35482	2.50641	3.41239	1.38155	3.20239	2.43019	0	4.53831	0	2.51968	0.714659	2.71431	3.16997	0.489243	0	0	0	2.19686	2.01846	2.9594	2.29197
azolla_contig_24388|98540|PACid:15414482|1E-42|PF00344|SECY homolog 1|	295	25	35	4	24	36	6	16	16	16	35	41	0	43	0	22	23	49	28	0	0	0	0	3.08675	4.31559	0.695919	3.36704	4.15059	0.81289	2.6735	3.21166	2.00953	4.8732	5.53544	0	4.87869	0	2.91752	2.73952	4.92597	3.85909	0	0	0	0	2.69942	2.77684	2.94258	3.44137
azolla_contig_35825|148837|PACid:15410912|8E-78|PF00664,PF00005|P-glycoprotein 2|	539	63	54	41	47	53	66	43	31	78	35	67	71	87	59	67	50	52	34	21	35	21	24	7.77861	6.65833	7.13317	6.59379	6.11059	8.94179	7.18503	6.22259	9.79647	4.8732	9.04572	9.67082	9.87084	9.57091	8.88517	5.95549	5.22756	4.68604	5.13705	4.85494	3.79227	3.39979	7.19004	7.21539	6.70381	7.33484
azolla_contig_34231|235946|PACid:15409976|2E-55|PF02383|Phosphoinositide phosphatase family protein|	501	51	40	24	19	27	30	30	15	31	27	36	22	41	22	47	28	54	48	24	16	7	16	6.29697	4.9321	4.17551	2.66558	3.11294	4.06445	5.01281	3.01093	3.89347	3.75933	4.86039	2.99659	4.65177	3.56882	6.23288	3.33507	5.42862	6.61559	5.87091	2.2194	1.26409	2.26652	5.13486	3.28099	4.01187	3.8264
azolla_contig_5018|444022|PACid:15413586|1E-23|PF01632|Ribosomal protein L35|	351	382	414	82	228	386	199	167	175	168	400	399	0	507	1	338	258	451	332	0	0	2	3	47.1656	51.0472	14.2663	31.9869	44.5036	26.9608	27.9046	35.1275	21.1001	55.6938	53.8693	0	57.5231	0.162219	44.8237	30.7303	45.3391	45.7578	0	0	0.361169	0.424973	37.493	34.4838	31.5161	38.3969
azolla_contig_1467	310	256	330	64	172	366	182	231	199	196	279	317	0	458	0	262	215	499	327	1	0	0	0	31.6083	40.6898	11.1347	24.1305	42.1977	24.6577	38.5986	39.945	24.6168	38.8464	42.7984	0	51.9637	0	34.745	25.6086	50.1645	45.0687	0.244621	0	0	0	27.8109	30.3286	39.2718	31.7316
azolla_contig_11337|91117|PACid:15413189|2E-38|PF00149|purple acid phosphatase 3|	383	56	41	11	58	63	29	18	30	18	56	45	0	58	1	43	30	46	52	1	1	1	0	6.91432	5.0554	1.91378	8.13702	7.26353	3.92897	3.00769	6.02187	2.26072	7.79713	6.07549	0	6.58056	0.162219	5.70242	3.57329	4.62438	7.16689	0.244621	0.138712	0.180584	0	4.62783	6.44317	4.51478	5.02893
azolla_contig_2617	272	34	53	4	26	35	16	33	28	26	47	56	0	46	0	28	26	80	48	0	0	0	0	4.19798	6.53503	0.695919	3.64763	4.0353	2.16771	5.51409	5.62041	3.26549	6.54402	7.5606	0	5.21906	0	3.71321	3.09685	8.0424	6.61559	0	0	0	0	3.80964	3.28354	5.56725	4.90475
azolla_contig_1512|105758|PACid:15417228|5E-54|PF00097|RING/U-box superfamily protein|	586	22	12	8	29	34	11	25	35	16	23	20	0	21	1	23	24	59	40	0	0	0	0	2.71634	1.47963	1.39184	4.06851	3.92	1.4903	4.17734	7.02551	2.00953	3.20239	2.70022	0	2.38262	0.162219	3.05013	2.85863	5.93127	5.51299	0	0	0	0	1.8626	3.1596	5.60143	2.60596
azolla_contig_12336|25079|PACid:15418457|0.000000000004|PF02482|30S ribosomal protein, putative|	391	142	154	30	106	148	81	156	159	129	227	249	2	251	0	93	100	454	401	0	0	0	0	17.5327	18.9886	5.21939	14.8711	17.0635	10.974	26.0666	31.9159	16.2019	31.6062	33.6177	0.272417	28.4779	0	12.3331	11.911	45.6406	55.2677	0	0	0	0	13.9136	14.3029	28.9913	23.904
azolla_contig_17529|68683|PACid:15416036|1E-24|0|0|	360	124	92	16	63	82	58	53	63	50	89	96	6	101	4	69	45	139	82	1	3	0	5	15.3103	11.3438	2.78368	8.83849	9.45412	7.85793	8.85597	12.6459	6.27979	12.3919	12.961	0.817252	11.4592	0.648876	9.1504	5.35994	13.9737	11.3016	0.244621	0.416137	0	0.708289	9.8126	8.71685	10.7509	9.33583
azolla_contig_7089|153563|PACid:15423428|4E-68|PF02347|glycine decarboxylase P-protein 2|	529	3291	3459	935	4693	6559	2982	1508	1665	1241	2592	3383	2	4685	4	3301	3529	4280	3103	5	7	1	9	406.34	426.503	162.671	658.397	756.215	404.006	251.977	334.214	155.864	360.896	456.742	0.272417	531.55	0.648876	437.76	420.338	430.269	427.67	1.22311	0.970987	0.180584	1.27492	331.838	606.206	293.095	258.38
azolla_contig_21878|145948|PACid:15402794|8E-35|PF04083|lipase 1|	616	78	105	67	112	94	60	94	78	76	55	63	71	106	63	89	76	110	75	52	45	36	55	9.63067	12.9468	11.6566	15.7129	10.8377	8.1289	15.7068	15.6569	9.54528	7.65789	8.50568	9.67082	12.0265	10.2198	11.8027	9.05234	11.0583	10.3369	12.7203	6.24206	6.50103	7.79118	11.4114	11.5598	15.6818	8.60159
azolla_contig_34354|445983|PACid:15423384|0.0000003|0|0|	791	81	90	66	98	124	116	94	68	73	83	71	75	88	79	130	104	144	82	55	54	32	27	10.0011	11.0972	11.4827	13.7488	14.2965	15.7159	15.7068	13.6496	9.16849	11.5565	9.58577	10.2157	9.98429	12.8153	17.2399	12.3874	14.4763	11.3016	13.4542	7.49047	5.7787	3.82476	10.8603	14.587	14.6782	10.3625
azolla_contig_33789	291	78	133	15	35	92	66	107	98	77	91	60	0	51	0	58	24	203	87	0	0	0	0	9.63067	16.3992	2.6097	4.91027	10.6071	8.94179	17.879	19.6714	9.67088	12.6703	8.10065	0	5.78635	0	7.69164	2.85863	20.4076	11.9908	0	0	0	0	9.54653	8.15304	18.7752	11.1706
azolla_contig_33428	248	156	191	28	57	154	82	113	95	110	135	84	26	171	11	74	84	265	102	6	20	12	9	19.2613	23.5508	4.87143	7.99673	17.7553	11.1095	18.8816	19.0692	13.8155	18.7966	11.3409	3.54143	19.4013	1.78441	9.81347	10.0052	26.6405	14.0581	1.46773	2.77425	2.16701	1.27492	15.8945	12.2872	18.9754	16.3061
azolla_contig_14576	386	152	179	115	142	227	161	187	125	134	113	157	196	156	157	276	216	313	183	81	108	57	85	18.7675	22.0711	20.0077	19.9217	26.1718	21.8125	31.2465	25.0911	16.8298	15.7335	21.1967	26.6969	17.6994	25.4684	36.6016	25.7277	31.4659	25.2219	19.8143	14.9809	10.2933	12.0409	20.2821	22.6353	28.1688	16.2817
azolla_contig_7275	522	106	173	98	47	233	172	161	102	165	138	105	119	239	115	147	118	241	200	83	79	73	92	13.0878	21.3313	17.05	6.59379	26.8635	23.3028	26.9021	20.4743	20.7233	19.2144	14.1761	16.2088	27.1164	18.6552	19.4943	14.055	24.2277	27.5649	20.3036	10.9583	13.1827	13.0325	17.1564	18.9201	23.6882	19.9688
azolla_contig_26828	285	1379	1206	596	1926	1432	829	1137	826	864	703	350	560	461	341	413	420	906	452	303	437	350	425	170.265	148.703	103.692	270.205	165.101	112.314	189.986	165.802	108.515	97.8818	47.2538	76.2769	52.3041	55.3166	54.7698	50.0261	91.0802	62.2968	74.1203	60.6173	63.2045	60.2046	140.887	182.54	177.894	103.198
azolla_contig_2349|415475|PACid:15420377|0.0000007|PF07522,PF00536,PF02046|sterile alpha motif (SAM) domain-containing protein|	384	537	416	124	370	560	267	300	388	242	552	410	0	595	0	346	368	658	484	0	0	0	1	66.3034	51.2938	21.5735	51.9086	64.5647	36.1736	50.1281	77.8828	30.3942	76.8574	55.3544	0	67.5074	0	45.8846	43.8324	66.1488	66.7072	0	0	0	0.141658	46.3902	50.8823	64.0055	53.6258
azolla_contig_33427	413	435	563	119	184	478	188	269	378	266	523	278	2	487	2	163	214	676	383	2	1	2	1	53.7095	69.4193	20.7036	25.814	55.1106	25.4705	44.9482	75.8755	33.4085	72.8196	37.533	0.272417	55.254	0.324438	21.6162	25.4895	67.9583	52.7869	0.489243	0.138712	0.361169	0.141658	47.9441	35.4651	60.4119	53.114
azolla_contig_31780|270944|PACid:15401791|3E-48|PF03951,PF00120|glutamine synthase clone R1|	314	905	1198	188	673	1620	764	638	564	609	992	1147	1	1618	0	1095	993	1730	1049	1	9	4	4	111.74	147.716	32.7082	94.4175	186.777	103.508	106.606	113.211	76.4878	138.121	154.857	0.136209	183.575	0	145.213	118.276	173.917	144.578	0.244621	1.24841	0.722337	0.566631	97.3883	128.234	109.908	107.304
azolla_contig_33556	231	812	1021	130	654	969	456	658	453	557	632	691	7	1012	1	627	522	1481	741	1	8	1	3	100.258	125.892	22.6174	91.7519	111.72	61.7796	109.948	90.9302	69.9569	87.9962	93.2925	0.953461	114.819	0.162219	83.1493	62.1753	148.885	102.128	0.244621	1.1097	0.180584	0.424973	82.9223	88.4172	100.439	78.9765
azolla_contig_2111|227948|PACid:15408553|4E-36|PF00182|Chitinase family protein|	483	1439	1400	390	1789	1771	739	912	1091	583	1110	909	1	1038	3	813	792	1846	1361	1	0	2	0	177.673	172.623	67.8521	250.985	204.186	100.121	152.389	218.995	73.2224	154.55	122.725	0.136209	117.769	0.486657	107.816	94.3349	185.578	187.579	0.244621	0	0.361169	0	139.383	185.097	185.692	113.886
azolla_contig_22207	368	2358	2985	1881	1433	3177	2806	2531	1909	2376	2181	1819	2477	2958	2219	2869	2592	3254	2110	1052	1683	1187	1403	291.142	368.058	327.256	201.041	366.29	380.161	422.914	383.191	298.416	303.67	245.585	337.389	335.608	359.964	380.471	308.733	327.125	290.81	257.342	233.453	214.354	198.746	328.819	315.831	403.053	301.043
azolla_contig_1193	1615	156	100	124	58	74	70	138	78	71	81	118	99	141	141	116	111	144	150	104	60	54	71	19.2613	12.3302	21.5735	8.13702	8.53177	9.48371	23.0589	15.6569	8.9173	11.278	15.9313	13.4847	15.9976	22.8729	15.3833	13.2212	14.4763	20.6737	25.4406	8.32275	9.75155	10.0577	17.7217	8.7175	19.3579	10.0976
azolla_contig_28616|142633|PACid:15414200|0.00000002|PF01293|phosphoenolpyruvate carboxykinase 1|	548	109	108	46	69	67	27	30	31	58	33	115	102	129	72	82	63	86	57	29	53	45	62	13.4582	13.3167	8.00307	9.68025	7.72471	3.658	5.01281	6.22259	7.28456	4.59474	15.5262	13.8933	14.6361	11.6798	10.8744	7.50392	8.64558	7.85601	7.09402	7.35176	8.12629	8.78278	11.5927	7.02099	5.6177	5.93965
azolla_contig_16235	379	62	44	25	39	16	10	29	5	16	20	41	19	22	15	29	34	45	30	10	18	18	17	7.65514	5.42531	4.34949	5.47145	1.84471	1.35482	4.84572	1.00364	2.00953	2.78469	5.53544	2.58796	2.49607	2.43328	3.84582	4.04973	4.52385	4.13474	2.44621	2.49682	3.25052	2.40818	5.80998	2.89032	2.92468	2.39711
azolla_contig_31945	489	10	19	9	11	10	8	8	1	12	7	11	20	16	6	23	11	7	7	7	5	3	2	1.2347	2.34275	1.56582	1.54323	1.15294	1.08385	1.33675	0.200729	1.50715	0.974641	1.48512	2.72417	1.81533	0.973313	3.05013	1.31021	0.70371	0.964773	1.71235	0.693562	0.541753	0.283316	1.71442	1.26001	0.768739	1.2409
azolla_contig_25405|76106|PACid:15413391|1E-62|PF11721,PF07714|protein kinase family protein|	1873	141	128	89	84	93	85	65	72	90	57	132	90	100	77	150	111	129	100	49	77	41	43	17.4093	15.7827	15.4842	11.7847	10.7224	11.5159	10.8611	14.4525	11.3036	7.93636	17.8214	12.2588	11.3458	12.4909	19.8922	13.2212	12.9684	13.7825	11.9864	10.6809	7.40396	6.09129	16.2254	11.341	12.6568	9.61999
azolla_contig_4366|167539|PACid:15420040|3E-63|PF03952,PF00113|Enolase|	328	805	825	522	544	731	600	491	389	748	597	910	883	1121	720	956	915	983	647	303	664	420	639	99.3934	101.725	90.8174	76.3197	84.28	81.289	82.043	78.0835	93.9457	83.123	122.86	120.272	127.186	116.798	126.779	108.985	98.821	89.1726	74.1203	92.1051	75.8454	90.5193	97.3118	80.6296	80.0633	88.5343
azolla_contig_11672|149750|PACid:15413124|2E-139|PF01394,PF00637,PF09268|Clathrin, heavy chain|	893	289	255	169	196	200	216	175	133	256	178	338	235	311	207	315	204	406	256	120	182	114	140	35.6828	31.4421	29.4026	27.4975	23.0588	29.264	29.2414	26.6969	32.1525	24.7837	45.6336	32.009	35.2854	33.5793	41.7736	24.2984	40.8152	35.2831	29.3546	25.2457	20.5866	19.8321	32.1758	26.6068	27.9692	28.4681
azolla_contig_565|85121|PACid:15417662|0.000000004|PF03171|2-oxoglutarate (2OG) and Fe(II)-dependent oxygenase superfamily protein|	287	46	43	25	17	14	9	18	9	16	16	93	99	107	47	51	49	35	45	17	36	18	26	5.67962	5.30201	4.34949	2.38499	1.61412	1.21933	3.00769	1.80656	2.00953	2.22775	12.556	13.4847	12.14	7.62429	6.76334	5.83638	3.51855	6.20211	4.15856	4.99365	3.25052	3.6831	5.11037	1.73948	2.40712	2.11864
azolla_contig_33608|230820|PACid:15416869|1E-100|PF00612,PF00063,PF02736,PF01843|Myosin family protein with Dil domain|	763	69	67	33	47	40	51	41	31	59	35	84	48	60	43	87	50	87	59	37	45	22	29	8.51943	8.26126	5.74133	6.59379	4.61177	6.90956	6.85084	6.22259	7.41015	4.8732	11.3409	6.53802	6.80747	6.97541	11.5375	5.95549	8.74611	8.13166	9.05099	6.24206	3.97285	4.10808	7.50734	6.03837	6.53672	6.14168
azolla_contig_16813|183371|PACid:15421200|0|PF02785,PF08326,PF00364,PF02786,PF00289,PF01039|acetyl-CoA carboxylase 1|	2741	779	645	392	559	420	521	475	282	642	389	950	491	629	373	969	562	1052	574	284	467	242	360	96.1832	79.5301	68.2001	78.4241	48.4236	70.5859	79.3695	56.6055	80.6325	54.1622	128.26	66.8785	71.365	60.5076	128.503	66.9397	105.758	79.1114	69.4725	64.7787	43.7014	50.9968	81.3044	65.8112	67.9875	67.3974
azolla_contig_8145|149750|PACid:15413124|1E-90|PF01394,PF00637,PF09268|Clathrin, heavy chain|	699	185	208	114	132	154	154	167	95	217	155	270	187	216	131	228	168	344	220	134	147	106	146	22.842	25.6469	19.8337	18.5187	17.7553	20.8642	27.9046	19.0692	27.2543	21.5813	36.4529	25.471	24.5069	21.2507	30.2361	20.0104	34.5823	30.3214	32.7793	20.3907	19.1419	20.682	22.7742	19.0461	23.4869	24.4178
azolla_contig_8181|77651|PACid:15420182|0|PF06957,PF00400,PF04053|Coatomer, alpha subunit|	1465	528	499	294	403	409	434	400	252	519	337	608	416	461	408	638	507	753	517	240	395	236	316	65.1922	61.5279	51.15	56.5383	47.1553	58.799	66.8375	50.5837	65.1842	46.922	82.0866	56.6628	52.3041	66.1853	84.608	60.3887	75.6991	71.2554	58.7091	54.7914	42.6179	44.7639	59.2901	54.1642	58.7106	56.0531
azolla_contig_20419|106067|PACid:15414910|5E-30|PF00561|alpha/beta-Hydrolases superfamily protein|	989	159	149	121	106	121	100	89	74	107	88	127	129	180	83	99	133	144	110	55	109	69	107	19.6317	18.3721	21.0515	14.8711	13.9506	13.5482	14.8713	14.8539	13.4388	12.2526	17.1464	17.5709	20.4224	13.4642	13.1288	15.8416	14.4763	15.1607	13.4542	15.1197	12.4603	15.1574	19.6851	14.1233	14.8626	12.8457
azolla_contig_10491|122648|PACid:15421963|0.00000000001|PF03171|2-oxoglutarate (2OG) and Fe(II)-dependent oxygenase superfamily protein|	426	52	54	44	21	35	23	19	22	21	37	103	144	160	61	46	78	69	58	34	78	44	66	6.42044	6.65833	7.65511	2.94616	4.0353	3.11608	3.17478	4.41603	2.63751	5.15167	13.9061	19.614	18.1533	9.89535	6.10027	9.29056	6.93657	7.99383	8.31713	10.8196	7.94571	9.34942	6.91129	3.36585	3.79541	3.89459
azolla_contig_31712|424866|PACid:15405288|1E-124|0|Outer arm dynein light chain 1 protein|	1074	132	117	55	68	94	98	80	50	85	58	119	104	92	65	125	79	115	86	43	69	37	57	16.298	14.4264	9.56889	9.53996	10.8377	13.2772	13.3675	10.0364	10.6756	8.0756	16.0663	14.1657	10.4381	10.5442	16.5768	9.40967	11.561	11.8529	10.5187	9.57116	6.68162	8.0745	13.4311	11.2183	11.702	9.37562
azolla_contig_4998	598	213	210	130	109	123	134	121	75	186	152	290	238	252	118	246	144	231	168	78	162	96	153	26.2991	25.8935	22.6174	15.292	14.1812	18.1545	20.2183	15.0547	23.3608	21.1636	39.1531	32.4177	28.5914	19.1418	32.6232	17.1518	23.2224	23.1546	19.0805	22.4714	17.3361	21.6736	24.9367	15.8759	17.6365	22.2622
azolla_contig_23458	770	81	67	44	30	29	45	32	25	58	36	102	64	69	41	64	50	63	53	22	36	29	36	10.0011	8.26126	7.65511	4.2088	3.34353	6.09667	5.347	5.01822	7.28456	5.01244	13.7711	8.71736	7.82859	6.65097	8.48733	5.95549	6.33339	7.30471	5.38167	4.99365	5.23694	5.09968	8.63915	4.54967	5.18261	6.1485
azolla_contig_31713|443333|PACid:15412965|0.00001|0|0|	1035	334	198	81	231	101	134	118	90	171	98	260	134	130	85	391	125	352	169	64	120	65	95	41.239	24.4139	14.0924	32.4078	11.6447	18.1545	19.7171	18.0656	21.4769	13.645	35.1028	18.252	14.7495	13.7886	51.8523	14.8887	35.3866	23.2924	15.6558	16.6455	11.738	13.4575	26.5817	20.7357	18.8913	17.5609
azolla_contig_8077	1290	314	264	143	153	116	157	158	110	232	171	391	263	286	199	387	210	315	208	102	195	105	157	38.7696	32.5518	24.8791	21.4649	13.3741	21.2706	26.4008	22.0802	29.1382	23.8091	52.7892	35.8229	32.449	32.2816	51.3218	25.0131	31.667	28.6675	24.9514	27.0489	18.9614	22.2403	32.0668	18.7032	24.2405	26.4737
azolla_contig_34806|414652|PACid:15418971|3E-52|0|DNAJ heat shock N-terminal domain-containing protein|	794	109	57	37	47	55	50	52	47	66	40	96	52	98	51	95	78	76	61	31	43	35	37	13.4582	7.02824	6.43725	6.59379	6.34118	6.77408	8.68887	9.43426	8.28932	5.56938	12.961	7.08285	11.1189	8.27316	12.5984	9.29056	7.64028	8.40731	7.58326	5.96463	6.32045	5.24134	8.97458	6.56968	9.06156	6.92935
azolla_contig_31890|183345|PACid:15421141|0.0000000008|PF07765|Kinase interacting (KIP1-like) family protein|	603	123	130	98	90	90	80	65	55	37	47	128	88	87	73	130	119	105	61	27	38	39	58	15.1868	16.0293	17.05	12.6264	10.3765	10.8385	10.8611	11.0401	4.64705	6.54402	17.2814	11.9864	9.87084	11.842	17.2399	14.1741	10.5557	8.40731	6.60478	5.27107	7.04279	8.21615	16.0887	11.2805	10.9506	5.59553
azolla_contig_7639|230748|PACid:15416165|4E-173|PF02896,PF01326,PF00391|pyruvate orthophosphate dikinase|	1716	1289	1396	1050	1097	1256	1321	844	602	1277	881	1683	1346	1603	1187	1882	1639	1526	1106	646	967	727	901	159.153	172.13	182.679	153.902	144.809	178.971	141.027	120.839	160.386	122.666	227.223	183.337	181.873	192.554	249.58	195.221	153.409	152.434	158.025	134.135	131.285	127.634	171.321	159.228	130.933	141.526
azolla_contig_31336|441646|PACid:15409414|6E-36|PF08700|exocyst complex component 84B|	1086	42	34	24	27	28	16	17	13	22	27	30	28	46	18	31	18	31	29	21	14	12	18	5.18574	4.19228	4.17551	3.78792	3.22824	2.16771	2.84059	2.60948	2.76311	3.75933	4.05032	3.81384	5.21906	2.91994	4.11105	2.14398	3.11643	3.99692	5.13705	1.94197	2.16701	2.54984	4.51785	3.06129	2.72503	3.26122
azolla_contig_20362|430582|PACid:15420917|8E-53|PF11145|Protein of unknown function (DUF2921)|	1458	536	480	313	311	283	261	236	184	305	224	478	307	418	199	344	305	392	259	138	260	158	203	66.18	59.1852	54.4557	43.6313	32.6283	35.3607	39.4341	36.9341	38.3067	31.1885	64.5352	41.8161	47.4254	32.2816	45.6194	36.3285	39.4078	35.6966	33.7578	36.0652	28.5323	28.7565	59.9403	37.2067	38.1841	34.7476
azolla_contig_30366|164481|PACid:15410659|8E-47|PF00176,PF00271|P-loop containing nucleoside triphosphate hydrolases superfamily protein|	864	115	96	53	65	65	57	41	42	92	48	97	69	81	53	131	45	113	63	25	44	26	33	14.1991	11.837	9.22093	9.11908	7.49412	7.72245	6.85084	8.43061	11.5548	6.68325	13.096	9.3984	9.19009	8.5976	17.3725	5.35994	11.3599	8.68296	6.11553	6.10335	4.69519	4.67471	11.7523	8.11188	7.64073	9.11903
azolla_contig_28629|91887|PACid:15418661|0.00000000000000002|PF06351|allene oxide cyclase 3|	374	24	19	9	10	11	6	1	5	9	6	21	18	12	9	19	16	8	3	2	7	4	4	2.96328	2.34275	1.56582	1.40293	1.26824	0.81289	0.167094	1.00364	1.13036	0.835407	2.83523	2.45176	1.36149	1.45997	2.51968	1.90576	0.80424	0.413474	0.489243	0.970987	0.722337	0.566631	2.29062	1.16135	0.585369	0.982884
azolla_contig_5934	395	110	61	38	63	54	36	27	34	34	31	91	53	43	48	69	70	72	37	19	45	24	37	13.5817	7.52145	6.61123	8.83849	6.22589	4.87734	4.51153	6.82478	4.27026	4.31627	12.286	7.21906	4.87869	7.78651	9.1504	8.33768	7.23816	5.09951	4.64781	6.24206	4.33402	5.24134	9.23813	6.64724	5.66816	4.29326
azolla_contig_5313|404968|PACid:15414155|6E-65|PF00485|P-loop containing nucleoside triphosphate hydrolases superfamily protein|	1082	92	78	48	71	80	64	52	35	63	50	85	80	78	58	91	69	98	72	33	49	24	51	11.3592	9.61759	8.35103	9.96084	9.22353	8.67082	8.68887	7.02551	7.91254	6.96172	11.4759	10.8967	8.84971	9.4087	12.0679	8.21857	9.85194	9.92338	8.07251	6.79691	4.33402	7.22455	9.77595	9.28506	7.85719	7.43713
azolla_contig_17495|234951|PACid:15406962|1E-54|PF03822,PF00069|CBL-interacting protein kinase 9|	509	70	55	44	68	67	60	35	37	45	49	67	72	86	53	75	76	71	49	33	37	31	37	8.6429	6.78163	7.65511	9.53996	7.72471	8.1289	5.84828	7.42697	5.65181	6.82249	9.04572	9.80702	9.75738	8.5976	9.94609	9.05234	7.13763	6.75341	8.07251	5.13236	5.59811	5.24134	7.69322	8.46452	6.63762	6.23715
azolla_contig_9689|416327|PACid:15422334|3E-45|PF00141|Peroxidase superfamily protein|	1242	92	92	108	56	109	116	110	96	119	92	187	184	277	115	127	158	204	176	100	109	97	99	11.3592	11.3438	18.7898	7.85643	12.5671	15.7159	18.3803	19.27	14.9459	12.8096	25.247	25.0624	31.4278	18.6552	16.842	18.8193	20.5081	24.2572	24.4621	15.1197	17.5167	14.0241	13.831	12.0465	18.8251	13.8777
azolla_contig_33759	471	55	28	9	25	8	22	20	21	22	12	48	26	21	16	55	22	55	23	5	10	10	9	6.79085	3.45247	1.56582	3.50734	0.922353	2.9806	3.34187	4.21531	2.76311	1.67081	6.48052	3.54143	2.38262	2.5955	7.2938	2.62041	5.52915	3.16997	1.22311	1.38712	1.80584	1.27492	3.93638	2.4701	3.77859	2.21696
azolla_contig_29693	912	75	56	27	38	35	55	40	20	51	32	62	40	44	44	77	33	79	43	30	34	19	25	9.26026	6.90494	4.69745	5.33115	4.0353	7.45149	6.68375	4.01458	6.40539	4.4555	8.37067	5.44835	4.99215	7.13763	10.2113	3.93062	7.94187	5.92646	7.33864	4.71622	3.4311	3.54145	6.95421	5.60598	5.34916	5.43044
azolla_contig_30941	816	61	49	31	20	30	21	23	16	51	27	54	39	34	28	41	51	59	36	17	33	11	32	7.53167	6.04182	5.39337	2.80587	3.45883	2.84511	3.84316	3.21166	6.40539	3.75933	7.29058	5.31214	3.85757	4.54213	5.43719	6.0746	5.93127	4.96169	4.15856	4.57751	1.98643	4.53305	6.32229	3.0366	3.52741	5.08236
azolla_contig_17650	986	99	109	86	67	72	88	48	49	94	67	110	111	118	70	93	72	105	80	56	68	41	73	12.2235	13.44	14.9623	9.39966	8.30118	11.9224	8.0205	9.83571	11.806	9.32871	14.8512	15.1192	13.388	11.3553	12.3331	8.5759	10.5557	11.026	13.6988	9.43245	7.40396	10.341	13.5419	9.87441	8.92811	10.5674
azolla_contig_32515|127507|PACid:15413549|4E-58|PF00069,PF04564|U-box domain-containing protein kinase family protein|	926	118	70	59	43	63	88	61	56	69	81	77	52	88	82	102	109	115	98	34	52	32	48	14.5695	8.63117	10.2648	6.03262	7.26353	11.9224	10.1927	11.2408	8.66611	11.278	10.3958	7.08285	9.98429	13.3019	13.5267	12.983	11.561	13.5068	8.31713	7.21305	5.7787	6.79957	11.1551	8.40618	10.7168	9.97205
azolla_contig_14435|163802|PACid:15410614|5E-82|PF04652,PF02364|callose synthase 5|	902	32	15	12	15	18	23	13	16	32	17	28	16	22	16	30	20	43	29	12	17	7	10	3.95104	1.84954	2.08776	2.1044	2.0753	3.11608	2.17222	3.21166	4.01907	2.36699	3.7803	2.17934	2.49607	2.5955	3.97843	2.3822	4.32279	3.99692	2.93546	2.35811	1.26409	1.41658	2.62945	2.43192	2.69194	3.19303
azolla_contig_17448|154179|PACid:15423310|0.00000000002|PF06012,PF00632,PF06025,PF00627|ubiquitin-protein ligase 1|	737	152	137	80	104	82	112	110	51	141	79	167	125	148	63	163	131	187	90	59	96	43	76	18.7675	16.8924	13.9184	14.5905	9.45412	15.1739	18.3803	10.2372	17.709	10.9995	22.5468	17.0261	16.7918	10.2198	21.6162	15.6034	18.7991	12.4042	14.4327	13.3164	7.76512	10.766	16.5261	13.0729	14.3087	14.3543
azolla_contig_29801	677	61	58	31	26	33	19	34	27	39	31	59	44	72	21	39	41	47	49	23	33	26	46	7.53167	7.15154	5.39337	3.64763	3.80471	2.57415	5.68119	5.41968	4.89824	4.31627	7.96564	5.99318	8.16897	3.4066	5.17197	4.8835	4.72491	6.75341	5.62629	4.57751	4.69519	6.51626	6.6922	3.34216	5.55043	4.60725
azolla_contig_34435	474	34	38	16	10	2	14	10	11	10	10	45	28	40	13	23	22	24	7	4	13	6	5	4.19798	4.68549	2.78368	1.40293	0.230588	1.89674	1.67094	2.20802	1.25596	1.39234	6.07549	3.81384	4.53831	2.10885	3.05013	2.62041	2.41272	0.964773	0.978486	1.80326	1.08351	0.708289	3.88905	1.17676	1.93948	1.32415
azolla_contig_24536	1572	419	353	210	177	247	300	268	186	343	198	362	311	328	227	482	271	579	316	165	251	151	201	51.734	43.5258	36.5357	24.8319	28.4777	40.6445	44.7811	37.3356	43.0794	27.5684	48.8739	42.3609	37.2142	36.8237	63.9202	32.2787	58.2069	43.5526	40.3625	34.8168	27.2682	28.4732	43.9318	31.318	41.0583	35.3239
azolla_contig_27677	424	33	23	16	11	8	14	9	8	7	8	34	17	33	9	21	9	22	14	2	11	5	9	4.07451	2.83596	2.78368	1.54323	0.922353	1.89674	1.50384	1.60583	0.879171	1.11388	4.59037	2.31555	3.74411	1.45997	2.7849	1.07199	2.21166	1.92955	0.489243	1.52584	0.902921	1.27492	3.23138	1.45411	1.55484	0.996523
azolla_contig_32790|438556|PACid:15421836|0.000000000007|PF02213|GYF domain-containing protein|	375	15	9	4	8	10	7	7	6	8	4	20	11	12	4	15	14	23	9	4	3	0	5	1.85205	1.10972	0.695919	1.12235	1.15294	0.948371	1.16966	1.20437	1.00477	0.556938	2.70022	1.4983	1.36149	0.648876	1.98922	1.66754	2.31219	1.24042	0.978486	0.416137	0	0.708289	1.21923	1.07455	1.18701	0.780852
azolla_contig_21603|173603|PACid:15416251|7E-172|PF10598,PF12134,PF08084,PF08083,PF10596,PF08082,PF10597,PF01398|Pre-mRNA-processing-splicing factor|	1004	149	132	62	65	60	80	82	60	126	69	138	89	123	86	181	80	202	103	50	81	36	69	18.397	16.2759	10.7867	9.11908	6.91765	10.8385	13.7017	12.0437	15.8251	9.60718	18.6315	12.1226	13.9553	13.9508	24.0032	9.52878	20.3071	14.1959	12.2311	11.2357	6.50103	9.77439	15.1532	8.95842	12.8727	12.7161
azolla_contig_31844	716	48	36	21	23	25	31	22	20	43	26	61	35	49	27	38	30	52	38	16	29	10	18	5.92656	4.43889	3.65357	3.22675	2.88235	4.19993	3.67606	4.01458	5.40062	3.62009	8.23566	4.7673	5.55944	4.37991	5.03935	3.57329	5.22756	5.23734	3.91394	4.02266	1.80584	2.54984	4.67301	3.43634	3.84532	4.51036
azolla_contig_22681|140469|PACid:15406742|7E-55|PF00134|Cyclin family protein|	591	119	71	50	54	53	44	38	44	48	42	99	68	115	53	77	55	68	56	13	51	23	39	14.6929	8.75447	8.69899	7.57585	6.11059	5.96119	6.34956	8.83207	6.0286	5.84785	13.3661	9.26219	13.0477	8.5976	10.2113	6.55104	6.83604	7.71818	3.18008	7.07433	4.15344	5.52465	10.7155	6.54921	7.59081	5.93822
azolla_contig_35548	606	88	115	71	75	65	76	49	49	66	72	93	84	120	69	104	82	109	65	29	65	42	62	10.8654	14.1798	12.3526	10.522	7.49412	10.2966	8.18759	9.83571	8.28932	10.0249	12.556	11.4415	13.6149	11.1931	13.7919	9.767	10.9578	8.95861	7.09402	9.01631	7.58454	8.78278	12.4659	9.43758	9.01165	9.1571
azolla_contig_1595|269386|PACid:15416401|4E-158|PF08244,PF00251|Glycosyl hydrolases family 32 protein|	2135	1542	1034	941	1410	702	601	839	370	703	649	2039	1023	1666	699	1213	1483	1521	959	482	952	694	1088	190.391	127.495	163.715	197.814	80.9365	81.4245	140.192	74.2697	88.2939	90.3631	275.287	139.341	189.021	113.391	160.861	176.64	152.906	132.174	117.908	132.054	125.326	154.124	160.534	120.058	107.231	89.3285
azolla_contig_34226|441953|PACid:15411768|3E-37|PF09497|RNA polymerase II transcription mediators|	1066	113	117	68	70	45	64	79	43	79	52	90	76	79	53	92	48	119	54	37	59	39	47	13.9521	14.4264	11.8306	9.82054	5.18824	8.67082	13.2004	8.63134	9.92207	7.24019	12.151	10.3519	8.96317	8.5976	12.2005	5.71727	11.9631	7.44254	9.05099	8.18403	7.04279	6.65792	13.403	7.8932	10.9159	8.58113
azolla_contig_16093	493	53	73	34	28	49	38	37	37	45	48	62	52	67	36	60	57	75	56	23	35	21	38	6.54391	9.00108	5.91531	3.92822	5.64941	5.1483	6.18247	7.42697	5.65181	6.68325	8.37067	7.08285	7.60168	5.83988	7.95687	6.78926	7.53975	7.71818	5.62629	4.85494	3.79227	5.383	7.15343	4.90864	6.80472	6.16753
azolla_contig_31785|61084|PACid:15413315|0.00000000001|PF02042,PF00564|Plant regulator RWP-RK family protein|	419	25	25	14	19	19	17	11	6	10	7	28	7	11	10	17	12	18	13	8	15	11	5	3.08675	3.08256	2.43572	2.66558	2.19059	2.30319	1.83803	1.20437	1.25596	0.974641	3.7803	0.953461	1.24804	1.62219	2.25445	1.42932	1.80954	1.79172	1.95697	2.08069	1.98643	0.708289	2.86834	2.38645	1.5212	1.1153
azolla_contig_24349	290	36	34	15	12	13	7	20	10	36	17	34	20	33	22	28	11	33	28	7	20	14	23	4.44492	4.19228	2.6097	1.68352	1.49882	0.948371	3.34187	2.00729	4.52145	2.36699	4.59037	2.72417	3.74411	3.56882	3.71321	1.31021	3.31749	3.85909	1.71235	2.77425	2.52818	3.25813	3.74897	1.37691	2.67458	3.44422
azolla_contig_970|403682|PACid:15408833|0|PF00155|aspartate aminotransferase 1|	1393	1470	1540	1265	1049	1548	1489	976	868	1475	1355	2028	1995	2348	1769	1978	2191	1762	1271	779	1343	1190	1362	181.501	189.886	220.084	147.168	178.475	201.732	163.083	174.233	185.254	188.663	273.802	271.736	266.399	286.965	262.311	260.97	177.134	175.175	190.56	186.291	214.895	192.938	197.157	175.792	168.658	186.958
azolla_contig_19527|173603|PACid:15416251|3E-168|PF10598,PF12134,PF08084,PF08083,PF10596,PF08082,PF10597,PF01398|Pre-mRNA-processing-splicing factor|	750	148	147	62	61	81	88	96	69	139	70	157	121	131	96	201	87	185	113	35	86	65	73	18.2736	18.1255	10.7867	8.5579	9.33883	11.9224	16.041	13.8503	17.4578	9.74641	21.1967	16.4813	14.863	15.573	26.6555	10.3625	18.5981	15.5742	8.56175	11.9293	11.738	10.341	15.7286	9.9397	14.9456	13.6021
azolla_contig_1102	564	33	42	35	19	23	26	21	17	44	34	50	38	59	25	40	19	46	46	11	32	12	22	4.07451	5.1787	6.08929	2.66558	2.65177	3.52252	3.50897	3.41239	5.52622	4.73397	6.75054	5.17593	6.69401	4.05547	5.30458	2.26309	4.62438	6.33994	2.69084	4.4388	2.16701	3.11647	5.11417	2.94662	3.46068	5.13009
azolla_contig_11991	769	62	95	44	40	30	18	32	12	36	24	94	58	89	36	56	42	53	32	28	27	17	41	7.65514	11.7137	7.65511	5.61174	3.45883	2.43867	5.347	2.40875	4.52145	3.34163	12.691	7.9001	10.0978	5.83988	7.42641	5.00261	5.32809	4.41039	6.8494	3.74524	3.06993	5.80797	9.00799	3.83641	3.87787	3.93154
azolla_contig_19803	618	112	129	93	73	87	81	62	47	115	57	149	132	129	84	146	76	131	97	55	71	45	92	13.8286	15.906	16.1801	10.2414	10.0306	10.974	10.3598	9.43426	14.4435	7.93636	20.1166	17.9795	14.6361	13.6264	19.3617	9.05234	13.1694	13.369	13.4542	9.84858	8.12629	13.0325	15.3049	10.4153	9.89703	11.1899
azolla_contig_3702|231581|PACid:15417642|0.0000005|PF00999|cation/H+ exchanger 18|	216	68	50	27	20	20	17	30	8	32	17	91	43	42	19	62	24	44	20	9	38	16	37	8.39596	6.16512	4.69745	2.80587	2.30588	2.30319	5.01281	1.60583	4.01907	2.36699	12.286	5.85697	4.76523	3.08216	8.2221	2.85863	4.42332	2.75649	2.20159	5.27107	2.88935	5.24134	6.41951	2.47165	3.30932	3.19303
azolla_contig_32107	400	12	17	11	4	4	5	1	1	8	10	15	17	18	7	3	1	14	12	6	8	8	11	1.48164	2.09614	1.91378	0.561174	0.461177	0.677408	0.167094	0.200729	1.00477	1.39234	2.02516	2.31555	2.04224	1.13553	0.397843	0.11911	1.40742	1.6539	1.46773	1.1097	1.44467	1.55824	1.83052	0.566586	0.183911	1.19856
azolla_contig_21113|73110|PACid:15404453|0.000003|PF02042|RWP-RK domain-containing protein|	1144	285	304	222	196	228	181	192	138	248	214	295	321	365	196	262	272	341	233	129	226	167	179	35.189	37.4839	38.6235	27.4975	26.2871	24.5222	32.082	27.7006	31.1478	29.7962	39.8282	43.723	41.4121	31.7949	34.745	32.3979	34.2807	32.1132	31.5562	31.349	30.1576	25.3567	37.0988	26.1023	29.8913	30.472
azolla_contig_4433|103418|PACid:15408946|2E-105|PF00612,PF00063|myosin 1|	760	215	219	192	136	186	161	121	113	247	141	237	194	233	155	234	186	216	148	93	166	93	132	26.5461	27.0032	33.4041	19.0799	21.4447	21.8125	20.2183	22.6824	31.0222	19.6321	31.9976	26.4245	26.4357	25.1439	31.0318	22.1544	21.7145	20.3981	22.7498	23.0263	16.7943	18.6988	28.9845	20.7791	21.4503	25.3271
azolla_contig_30928|440891|PACid:15408013|6E-41|PF02787,PF02142,PF02786,PF00289|carbamoyl phosphate synthetase B|	580	49	48	31	21	25	28	24	24	40	30	73	56	50	28	49	34	59	29	15	33	17	29	6.05003	5.91852	5.39337	2.94616	2.88235	3.79349	4.01025	4.81749	5.02383	4.17703	9.85579	7.62769	5.67289	4.54213	6.49811	4.04973	5.93127	3.99692	3.66932	4.57751	3.06993	4.10808	5.78731	3.20733	4.41387	4.60043
azolla_contig_34604|100752|PACid:15402537|4E-25|0|0|	505	48	46	26	19	18	14	14	15	37	19	47	38	45	24	30	38	25	23	8	21	21	25	5.92656	5.67191	4.52347	2.66558	2.0753	1.89674	2.33931	3.01093	4.64705	2.64545	6.34551	5.17593	5.1056	3.89325	3.97843	4.52617	2.51325	3.16997	1.95697	2.91296	3.79227	3.54145	5.37398	2.21254	2.67512	3.64625
azolla_contig_12214	384	64	49	30	42	51	56	38	32	56	48	91	68	96	55	79	62	77	49	33	50	29	55	7.90208	6.04182	5.21939	5.89233	5.88	7.58697	6.34956	6.42332	7.03337	6.68325	12.286	9.26219	10.892	8.92204	10.4765	7.38481	7.74081	6.75341	8.07251	6.93562	5.23694	7.79118	6.38777	6.4531	6.38644	6.85831
azolla_contig_3823|142633|PACid:15414200|0|PF01293|phosphoenolpyruvate carboxykinase 1|	1881	560	661	445	378	561	597	419	213	566	519	1036	856	1554	738	964	726	930	641	367	746	575	565	69.1432	81.5029	77.421	53.0309	64.68	80.8825	70.0123	42.7552	71.0872	72.2627	139.871	116.595	176.314	119.718	127.84	86.4737	93.4929	88.3457	89.776	103.479	103.836	80.0367	76.0224	66.1978	56.3838	71.6749
azolla_contig_1695	329	48	28	25	26	26	27	31	14	27	16	30	29	32	26	66	42	42	21	9	15	12	10	5.92656	3.45247	4.34949	3.64763	2.99765	3.658	5.1799	2.8102	3.39109	2.22775	4.05032	3.95005	3.63065	4.21769	8.75256	5.00261	4.22226	2.89432	2.20159	2.08069	2.16701	1.41658	4.57618	3.43443	3.99505	2.80942
azolla_contig_34443	1449	56	43	45	48	35	52	43	19	54	27	76	61	74	45	67	56	50	43	32	50	15	38	6.91432	5.30201	7.82909	6.73409	4.0353	7.04504	7.18503	3.81385	6.78217	3.75933	10.2608	8.30873	8.39588	7.29985	8.88517	6.67015	5.0265	5.92646	7.82788	6.93562	2.70876	5.383	6.68181	5.93814	5.49944	5.27075
azolla_contig_33493	289	36	41	24	17	20	20	12	14	15	15	28	22	41	25	26	17	28	10	5	13	7	17	4.44492	5.0554	4.17551	2.38499	2.30588	2.70963	2.00512	2.8102	1.88394	2.08852	3.7803	2.99659	4.65177	4.05547	3.44798	2.02487	2.81484	1.37825	1.22311	1.80326	1.26409	2.40818	4.55861	2.46684	2.40766	1.98623
azolla_contig_29007	1084	34	41	29	21	18	21	20	7	12	10	46	37	41	37	45	46	37	21	22	8	13	10	4.19798	5.0554	5.04541	2.94616	2.0753	2.84511	3.34187	1.4051	1.50715	1.39234	6.2105	5.03972	4.65177	6.0021	5.96765	5.47905	3.71961	2.89432	5.38167	1.1097	2.3476	1.41658	4.76626	2.62219	2.37349	1.44975
azolla_contig_34845|230367|PACid:15413188|3E-126|PF12074,PF02985|ILITYHIA|	1514	140	157	95	72	98	106	95	79	173	109	152	169	175	103	169	115	204	130	72	113	67	118	17.2858	19.3585	16.5281	10.1011	11.2988	14.3611	15.8739	15.8576	21.7281	15.1766	20.5216	23.0193	19.8551	16.7085	22.4118	13.6976	20.5081	17.9172	17.6127	15.6745	12.0991	16.7156	17.7241	11.9203	15.8657	18.4523
azolla_contig_29136	222	8	47	19	4	11	5	3	1	7	6	45	37	50	8	15	15	1	0	0	10	2	7	0.987761	5.79522	3.30561	0.561174	1.26824	0.677408	0.501281	0.200729	0.879171	0.835407	6.07549	5.03972	5.67289	1.29775	1.98922	1.78665	0.10053	0	0	1.38712	0.361169	0.991605	3.36286	0.835606	0.351005	0.857289
azolla_contig_10548	325	59	65	21	53	45	35	49	31	77	28	97	64	86	37	76	56	134	75	33	51	25	48	7.28473	8.01466	3.65357	7.43555	5.18824	4.74186	8.18759	6.22259	9.67088	3.89856	13.096	8.71736	9.75738	6.0021	10.0787	6.67015	13.471	10.3369	8.07251	7.07433	4.51461	6.79957	6.31766	5.78855	7.20509	6.78472
azolla_contig_31282|117217|PACid:15403898|7E-106|PF06507,PF02362|auxin response factor 6|	644	82	80	61	75	42	70	50	35	59	43	63	59	58	57	107	69	93	63	39	36	25	29	10.1245	9.8642	10.6128	10.522	4.84236	9.48371	8.35469	7.02551	7.41015	5.98708	8.50568	8.03631	6.58056	9.24648	14.1898	8.21857	9.34929	8.68296	9.54023	4.99365	4.51461	4.10808	10.2005	8.28269	7.6901	6.69862
azolla_contig_17541	201	30	30	20	14	29	16	23	14	32	21	29	34	44	14	30	29	31	24	7	15	9	21	3.7041	3.69907	3.47959	1.96411	3.34353	2.16771	3.84316	2.8102	4.01907	2.92392	3.91531	4.6311	4.99215	2.27106	3.97843	3.45418	3.11643	3.30779	1.71235	2.08069	1.62526	2.97481	3.62759	2.49178	3.32668	3.47149
azolla_contig_34169	573	188	200	129	145	138	155	114	88	150	121	204	188	235	140	214	149	174	156	84	134	86	142	23.2124	24.6605	22.4434	20.3426	15.9106	20.9997	19.0487	17.6641	18.8394	16.8474	27.5422	25.6072	26.6626	22.7106	28.3795	17.7474	17.4922	21.5007	20.5482	18.5875	15.5302	20.1154	23.4387	19.0843	18.3564	17.8434
azolla_contig_27221	724	130	103	101	58	71	66	72	57	68	75	101	120	130	114	100	130	119	114	35	72	44	81	16.0511	12.7002	17.572	8.13702	8.18589	8.94179	12.0307	11.4415	8.54052	10.4426	13.6361	16.345	14.7495	18.493	13.2614	15.4843	11.9631	15.712	8.56175	9.9873	7.94571	11.4743	15.4411	8.42157	11.7361	9.49155
azolla_contig_18015	732	323	314	247	273	293	304	232	199	244	205	325	331	436	283	457	357	390	236	126	212	130	194	39.8808	38.717	42.973	38.3001	33.7812	41.1864	38.7657	39.945	30.6454	28.5431	43.8785	45.0851	49.4676	45.9079	60.6048	42.5222	39.2067	32.5266	30.8223	29.407	23.476	27.4816	40.5236	37.7559	39.3554	29.5942
azolla_contig_34217	585	58	42	37	38	45	40	30	27	36	43	59	61	60	44	74	53	64	51	23	29	25	30	7.16126	5.1787	6.43725	5.33115	5.18824	5.41926	5.01281	5.41968	4.52145	5.98708	7.96564	8.30873	6.80747	7.13763	9.81347	6.31282	6.43392	7.02906	5.62629	4.02266	4.51461	4.24973	6.25907	5.31288	5.21624	5.25426
azolla_contig_25440|874|PACid:15423058|5E-96|PF00271,PF00270|DEA(D/H)-box RNA helicase family protein|	653	89	96	47	42	49	51	53	38	81	65	113	104	102	60	74	80	80	59	30	50	56	54	10.9888	11.837	8.17705	5.89233	5.64941	6.90956	8.85597	7.6277	10.1733	9.05024	15.2562	14.1657	11.5727	9.73313	9.81347	9.52878	8.0424	8.13166	7.33864	6.93562	10.1127	7.64952	10.3343	6.15043	8.24183	9.61175
azolla_contig_31353|155359|PACid:15405448|6E-114|PF01645,PF04898,PF01493,PF00310|glutamate synthase 1|	1040	704	769	455	434	604	831	443	251	717	426	1206	721	1016	623	1349	867	952	692	306	620	356	470	86.9229	94.8196	79.1608	60.8874	69.6377	112.585	74.0225	50.3829	90.0522	59.3139	162.823	98.2065	115.273	101.062	178.897	103.268	95.7046	95.3747	74.8541	86.0017	64.288	66.5792	86.9678	81.0368	62.2027	74.683
azolla_contig_32697|21211|PACid:15408028|0.0000000000000005|PF01535|protein kinase family protein|	346	41	44	29	23	22	27	13	12	23	15	36	36	37	13	39	35	33	21	18	33	17	15	5.06227	5.42531	5.04541	3.22675	2.53647	3.658	2.17222	2.40875	2.8887	2.08852	4.86039	4.90351	4.19794	2.10885	5.17197	4.16884	3.31749	2.89432	4.40318	4.57751	3.06993	2.12487	5.17766	3.14041	2.29048	2.48861
azolla_contig_32966	355	12	12	3	7	17	10	10	8	15	3	12	6	20	5	18	11	29	19	4	5	0	2	1.48164	1.47963	0.521939	0.982054	1.96	1.35482	1.67094	1.60583	1.88394	0.417703	1.62013	0.817252	2.26916	0.811094	2.38706	1.31021	2.91537	2.61867	0.978486	0.693562	0	0.283316	1.16107	1.43229	1.63838	1.15082
azolla_contig_32498|414690|PACid:15419084|0.000000000004|PF05637|xylosyltransferase 1|	553	44	56	33	30	45	43	40	27	26	21	40	51	45	45	67	53	71	40	14	33	20	21	5.43268	6.90494	5.74133	4.2088	5.18824	5.82571	6.68375	5.41968	3.26549	2.92392	5.40043	6.94664	5.1056	7.29985	8.88517	6.31282	7.13763	5.51299	3.4247	4.57751	3.61169	2.97481	6.02632	5.07425	6.05171	3.09471
azolla_contig_34536	471	40	50	21	19	32	23	22	12	24	23	41	31	49	17	37	29	36	20	10	20	6	18	4.9388	6.16512	3.65357	2.66558	3.68941	3.11608	3.67606	2.40875	3.0143	3.20239	5.53544	4.22247	5.55944	2.75772	4.90674	3.45418	3.61908	2.75649	2.44621	2.77425	1.08351	2.54984	4.91917	3.15702	3.0424	3.10835
azolla_contig_35587	418	25	20	8	5	12	11	0	5	11	8	29	23	39	9	15	17	12	7	5	11	6	9	3.08675	2.46605	1.39184	0.701467	1.38353	1.4903	0	1.00364	1.38155	1.11388	3.91531	3.1328	4.42486	1.45997	1.98922	2.02487	1.20636	0.964773	1.22311	1.52584	1.08351	1.27492	2.31488	1.19177	0.501822	1.24771
azolla_contig_20545	416	91	59	50	43	44	38	49	30	27	40	46	77	77	67	58	78	42	54	18	36	28	48	11.2358	7.27484	8.69899	6.03262	5.07294	5.1483	8.18759	6.02187	3.39109	5.56938	6.2105	10.4881	8.73626	10.8687	7.69164	9.29056	4.22226	7.44254	4.40318	4.99365	5.05636	6.79957	9.06987	5.41795	7.10473	4.48023
azolla_contig_34729	403	19	26	14	6	8	5	6	9	14	6	15	10	14	8	11	0	20	10	7	12	8	8	2.34593	3.20586	2.43572	0.841761	0.922353	0.677408	1.00256	1.80656	1.75834	0.835407	2.02516	1.36209	1.58841	1.29775	1.45876	0	2.0106	1.37825	1.71235	1.66455	1.44467	1.13326	2.6625	0.813841	1.40456	1.29687
azolla_contig_8174	482	113	108	86	72	80	66	58	43	48	35	122	91	161	35	72	51	66	56	43	35	39	48	13.9521	13.3167	14.9623	10.1011	9.22353	8.94179	9.69143	8.63134	6.0286	4.8732	16.4713	12.395	18.2667	5.67766	9.54824	6.0746	6.63498	7.71818	10.5187	4.85494	7.04279	6.79957	14.077	9.42215	9.16139	5.4509
azolla_contig_30678	243	13	25	6	10	12	11	13	8	29	16	33	30	33	18	36	24	34	17	7	15	10	12	1.60511	3.08256	1.04388	1.40293	1.38353	1.4903	2.17222	1.60583	3.64228	2.22775	4.45536	4.08626	3.74411	2.91994	4.77412	2.85863	3.41802	2.34302	1.71235	2.08069	1.80584	1.69989	1.91052	1.42559	1.88902	2.93501
azolla_contig_1180|75785|PACid:15415227|7E-56|PF00445|ribonuclease 1|	562	30	15	12	31	8	0	10	0	7	5	45	4	0	8	41	34	29	24	3	4	1	5	3.7041	1.84954	2.08776	4.3491	0.922353	0	1.67094	0	0.879171	0.696172	6.07549	0.544835	0	1.29775	5.43719	4.04973	2.91537	3.30779	0.733864	0.55485	0.180584	0.708289	2.54713	1.75715	0.835469	0.787671
azolla_contig_14696|137820|PACid:15422909|5E-49|PF00142|0|	457	39	52	22	32	19	16	8	16	18	14	36	15	20	16	58	40	42	26	9	24	13	11	4.81533	6.41173	3.82755	4.48939	2.19059	2.16771	1.33675	3.21166	2.26072	1.94928	4.86039	2.04313	2.26916	2.5955	7.69164	4.76439	4.22226	3.58344	2.20159	3.3291	2.3476	1.55824	5.0182	2.94923	2.27421	2.105
azolla_contig_23954	337	30	44	20	17	26	35	28	12	30	23	28	32	38	26	42	34	55	25	12	18	9	15	3.7041	5.42531	3.47959	2.38499	2.99765	4.74186	4.67862	2.40875	3.76787	3.20239	3.7803	4.35868	4.3114	4.21769	5.56981	4.04973	5.52915	3.44562	2.93546	2.49682	1.62526	2.12487	4.203	3.37483	3.54368	3.48513
azolla_contig_26578|165866|PACid:15416498|2E-30|PF02769,PF00586|purine biosynthesis 4|	530	77	88	53	32	46	46	59	39	95	60	124	81	101	65	96	71	125	85	42	86	40	67	9.5072	10.8506	9.22093	4.48939	5.30353	6.23215	9.85853	7.82843	11.9316	8.35407	16.7413	11.0329	11.4592	10.5442	12.731	8.45679	12.5663	11.7151	10.2741	11.9293	7.22337	9.49107	9.85958	5.34169	8.84348	10.1428
azolla_contig_30386|236845|PACid:15412131|0.0000000002|PF04561,PF04565,PF04563,PF04560,PF00562|RNA polymerase subunit beta|	352	55	59	26	15	36	14	12	16	17	13	36	30	23	17	57	55	40	24	6	24	6	13	6.79085	7.27484	4.52347	2.1044	4.15059	1.89674	2.00512	3.21166	2.13513	1.81005	4.86039	4.08626	2.60953	2.75772	7.55903	6.55104	4.0212	3.30779	1.46773	3.3291	1.08351	1.84155	6.19639	2.71725	2.60839	1.97259
azolla_contig_25080	430	27	40	18	14	24	13	19	19	10	12	22	18	8	13	36	32	45	20	1	21	7	14	3.33369	4.9321	3.13164	1.96411	2.76706	1.76126	3.17478	3.81385	1.25596	1.67081	2.97024	2.45176	0.907663	2.10885	4.77412	3.81151	4.52385	2.75649	0.244621	2.91296	1.26409	1.98321	3.79914	2.16414	3.49431	1.46339
azolla_contig_15032	383	56	64	39	30	54	54	28	32	47	45	59	81	69	47	58	55	53	52	22	46	19	40	6.91432	7.89136	6.78521	4.2088	6.22589	7.31601	4.67862	6.42332	5.903	6.26555	7.96564	11.0329	7.82859	7.62429	7.69164	6.55104	5.32809	7.16689	5.38167	6.38077	3.4311	5.66631	7.19696	5.9169	5.55097	6.08428
azolla_contig_15944|266613|PACid:15409768|5E-52|PF05834|lycopene cyclase|	621	308	306	209	208	258	239	146	125	192	148	379	235	352	193	277	255	292	244	110	212	115	191	38.0288	37.7305	36.3618	29.181	29.7459	32.3801	24.3957	25.0911	24.1144	20.6067	51.1691	32.009	39.9372	31.3082	36.7342	30.373	29.3548	33.6292	26.9084	29.407	20.7672	27.0566	37.3737	30.4357	24.7434	22.3605
azolla_contig_11979|22946|PACid:15416465|2E-42|PF00069|Protein kinase superfamily protein|	1336	61	75	53	34	45	31	34	23	42	43	66	70	66	32	50	42	54	41	28	40	23	43	7.53167	9.24768	9.22093	4.76998	5.18824	4.19993	5.68119	4.61676	5.27502	5.98708	8.91071	9.53461	7.48822	5.191	6.63072	5.00261	5.42862	5.65081	6.8494	5.5485	4.15344	6.09129	8.66676	4.71938	5.14897	5.63105
azolla_contig_5368	258	22	23	7	1	12	6	11	5	8	8	20	21	20	6	21	19	14	11	7	9	5	2	2.71634	2.83596	1.21786	0.140293	1.38353	0.81289	1.83803	1.00364	1.00477	1.11388	2.70022	2.86038	2.26916	0.973313	2.7849	2.26309	1.40742	1.51607	1.71235	1.24841	0.902921	0.283316	2.25672	0.778904	1.42084	1.05932
azolla_contig_20139	1174	64	116	64	54	33	23	97	63	49	34	113	58	96	26	43	40	178	119	73	35	19	50	7.90208	14.3031	11.1347	7.57585	3.80471	3.11608	16.2081	12.6459	6.15419	4.73397	15.2562	7.9001	10.892	4.21769	5.70242	4.76439	17.8943	16.4011	17.8574	4.85494	3.4311	7.08289	11.1133	4.83221	14.427	5.44408
azolla_contig_27949|69252|PACid:15415805|0.000009|PF02617|Ribosomal protein L12/ ATP-dependent Clp protease adaptor protein ClpS family protein|	881	338	347	315	191	211	177	123	125	150	142	388	441	521	215	219	300	204	171	113	172	127	187	41.7329	42.7859	54.8036	26.7961	24.3271	23.9802	20.5525	25.0911	18.8394	19.7713	52.3842	60.068	59.1116	34.8771	29.0426	35.7329	20.5081	23.568	27.6422	23.8585	22.9342	26.49	46.4408	25.0345	22.8218	19.3053
azolla_contig_35066	296	65	82	61	33	88	73	52	50	69	50	77	72	74	81	81	64	97	58	35	45	28	40	8.02555	10.1108	10.6128	4.62968	10.1459	9.89016	8.68887	10.0364	8.66611	6.96172	10.3958	9.80702	8.39588	13.1397	10.7418	7.62303	9.75141	7.99383	8.56175	6.24206	5.05636	5.66631	9.58304	8.22191	9.36266	7.81392
azolla_contig_17149|102603|PACid:15407444|9E-32|PF01535|mitochondrial editing factor 22|	574	26	57	33	11	38	33	16	24	27	27	48	48	90	28	31	46	29	34	15	24	16	34	3.21022	7.02824	5.74133	1.54323	4.38118	4.47089	2.6735	4.81749	3.39109	3.75933	6.48052	6.53802	10.2112	4.54213	4.11105	5.47905	2.91537	4.68604	3.66932	3.3291	2.88935	4.81637	5.3266	3.4651	3.7455	3.57521
azolla_contig_30209	290	55	70	27	30	37	24	22	15	20	20	39	33	20	16	65	73	51	37	7	30	8	13	6.79085	8.63117	4.69745	4.2088	4.26588	3.25156	3.67606	3.01093	2.51192	2.78469	5.26542	4.49489	2.26916	2.5955	8.61994	8.69501	5.12703	5.09951	1.71235	4.16137	1.44467	1.84155	6.70649	3.90875	3.3435	2.6483
azolla_contig_849	891	59	74	49	27	46	22	34	24	32	30	44	31	29	34	61	76	72	41	19	50	17	25	7.28473	9.12438	8.52501	3.78792	5.30353	2.9806	5.68119	4.81749	4.01907	4.17703	5.94048	4.22247	3.29028	5.51544	8.08948	9.05234	7.23816	5.65081	4.64781	6.93562	3.06993	3.54145	8.31137	4.02402	5.24934	4.09805
azolla_contig_36549	280	51	66	22	20	26	30	27	25	26	13	43	20	27	28	49	45	61	44	11	30	6	9	6.29697	8.13796	3.82755	2.80587	2.99765	4.06445	4.51153	5.01822	3.26549	1.81005	5.80546	2.72417	3.06336	4.54213	6.49811	5.35994	6.13233	6.06429	2.69084	4.16137	1.08351	1.27492	6.0875	3.28932	4.76488	2.53777
azolla_contig_32992	758	52	9	28	36	13	28	26	3	14	18	125	46	97	78	50	98	42	29	22	53	28	38	6.42044	1.10972	4.87143	5.05057	1.49882	3.79349	4.34444	0.602187	1.75834	2.50622	16.8763	6.2656	11.0054	12.6531	6.63072	11.6728	4.22226	3.99692	5.38167	7.35176	5.05636	5.383	4.13387	3.44762	2.47331	2.13228
azolla_contig_10899	1609	177	167	79	83	70	65	93	69	116	122	189	121	155	61	105	88	149	116	62	78	64	70	21.8542	20.5915	13.7444	11.6444	8.07059	8.80631	15.5397	13.8503	14.5691	16.9866	25.517	16.4813	17.586	9.89535	13.9245	10.4817	14.979	15.9877	15.1665	10.8196	11.5574	9.91605	18.73	9.50709	14.695	15.7779
azolla_contig_27541	551	79	82	56	39	63	47	51	48	68	51	73	88	90	52	65	49	91	57	27	50	31	37	9.75414	10.1108	9.74286	5.47145	7.26353	6.36764	8.52178	9.63498	8.54052	7.10096	9.85579	11.9864	10.2112	8.43538	8.61994	5.83638	9.14823	7.85601	6.60478	6.93562	5.59811	5.24134	9.86927	6.36754	9.07838	7.82074
azolla_contig_37041	603	29	31	27	7	29	18	14	13	24	18	42	42	41	18	23	21	25	24	7	22	11	17	3.58063	3.82238	4.69745	0.982054	3.34353	2.43867	2.33931	2.60948	3.0143	2.50622	5.67045	5.72076	4.65177	2.91994	3.05013	2.50131	2.51325	3.30779	1.71235	3.05167	1.98643	2.40818	4.03349	2.25475	2.47439	2.76026
azolla_contig_23066|137837|PACid:15422937|0.0000000000000009|PF08369,PF00148|0|	1058	244	304	127	121	169	96	132	115	131	111	227	124	147	89	253	225	309	206	59	169	69	100	30.1267	37.4839	22.0954	16.9755	19.4847	13.0062	22.0564	23.0838	16.4531	15.455	30.6475	16.8899	16.6783	14.4375	33.5515	26.7997	31.0638	28.3919	14.4327	23.4424	12.4603	14.1658	29.902	16.4888	22.5701	15.954
azolla_contig_34257|107348|PACid:15419984|0.0000000008|PF00347|Ribosomal protein L6 family|	323	44	57	24	15	33	28	32	19	24	16	25	37	20	19	54	43	95	26	12	31	10	25	5.43268	7.02824	4.17551	2.1044	3.80471	3.79349	5.347	3.81385	3.0143	2.22775	3.37527	5.03972	2.26916	3.08216	7.16118	5.12172	9.55035	3.58344	2.93546	4.30009	1.80584	3.54145	5.54548	3.2342	4.58042	2.62103
azolla_contig_36816	390	88	87	34	26	33	24	28	22	31	23	64	51	36	26	64	74	82	68	11	56	18	21	10.8654	10.7273	5.91531	3.64763	3.80471	3.25156	4.67862	4.41603	3.89347	3.20239	8.64069	6.94664	4.08448	4.21769	8.48733	8.81412	8.24346	9.37208	2.69084	7.7679	3.25052	2.97481	9.16933	3.56797	4.54733	3.54793
azolla_contig_34130|10032|PACid:15418905|0.000000000001|0|Tetratricopeptide repeat (TPR)-like superfamily protein|	410	49	45	18	20	19	27	24	22	48	31	60	54	60	30	58	37	57	18	11	32	17	26	6.05003	5.54861	3.13164	2.80587	2.19059	3.658	4.01025	4.41603	6.0286	4.31627	8.10065	7.35527	6.80747	4.86657	7.69164	4.40706	5.73021	2.48085	2.69084	4.4388	3.06993	3.6831	4.91009	2.88482	4.21314	5.17243
azolla_contig_7300|163627|PACid:15409053|2E-126|PF02065|alpha-galactosidase 1|	754	162	120	115	117	138	132	95	66	110	77	197	128	316	122	153	190	190	166	68	102	96	98	20.0022	14.7963	20.0077	16.4143	15.9106	17.8836	15.8739	13.2481	13.8155	10.7211	26.5971	17.4347	35.8527	19.7907	20.29	22.6309	19.1007	22.8789	16.6343	14.1487	17.3361	13.8825	18.2687	16.7362	14.561	12.2683
azolla_contig_22238	429	366	370	170	168	227	134	135	170	144	123	173	160	136	139	276	334	420	230	48	191	68	88	45.19	45.6219	29.5766	23.5693	26.1718	18.1545	22.5576	34.1239	18.0858	17.1258	23.3569	21.7934	15.4303	22.5484	36.6016	39.7827	42.2226	31.6997	11.7418	26.4941	12.2797	12.4659	40.1295	22.6319	28.3408	17.6058
azolla_contig_31885	427	48	74	23	14	24	12	25	23	25	25	57	24	27	17	40	44	60	51	5	25	19	14	5.92656	9.12438	4.00153	1.96411	2.76706	1.62578	4.17734	4.61676	3.1399	3.48086	7.69562	3.26901	3.06336	2.75772	5.30458	5.24083	6.0318	7.02906	1.22311	3.46781	3.4311	1.98321	6.35083	2.11898	4.39705	3.31038
azolla_contig_34819	686	74	93	67	43	41	35	30	35	29	37	65	43	18	40	72	99	73	65	23	54	16	25	9.13678	11.4671	11.6566	6.03262	4.72706	4.74186	5.01281	7.02551	3.64228	5.15167	8.7757	5.85697	2.04224	6.48876	9.54824	11.7919	7.33869	8.95861	5.62629	7.49047	2.88935	3.54145	10.7535	5.16718	6.01916	4.39698
azolla_contig_26871|124000|PACid:15423121|0.0000000000000004|PF00067|cytochrome P450, family 86, subfamily B, polypeptide 1|	787	71	71	55	31	47	55	30	30	36	27	89	76	88	40	55	62	70	40	17	36	25	32	8.76637	8.75447	9.56889	4.3491	5.41883	7.45149	5.01281	6.02187	4.52145	3.75933	12.016	10.3519	9.98429	6.48876	7.2938	7.38481	7.0371	5.51299	4.15856	4.99365	4.51461	4.53305	9.02991	5.7398	5.51734	4.14039
azolla_contig_23820	266	35	48	12	24	25	23	23	18	28	19	37	38	30	24	51	29	36	17	8	22	7	14	4.32145	5.91852	2.08776	3.36704	2.88235	3.11608	3.84316	3.61312	3.51668	2.64545	4.9954	5.17593	3.40374	3.89325	6.76334	3.45418	3.61908	2.34302	1.95697	3.05167	1.26409	1.98321	4.10924	3.12183	3.72814	3.08107
azolla_contig_18805|137702|PACid:15422099|7E-29|PF00662,PF00361,PF01010|NADH-Ubiquinone oxidoreductase (complex I), chain 5 protein|	448	48	71	26	20	20	17	19	20	19	24	40	25	20	14	29	57	40	31	3	33	11	13	5.92656	8.75447	4.52347	2.80587	2.30588	2.30319	3.17478	4.01458	2.38632	3.34163	5.40043	3.40522	2.26916	2.27106	3.84582	6.78926	4.0212	4.27257	0.733864	4.57751	1.98643	1.84155	6.4015	2.47165	3.59468	2.86397
azolla_contig_33389|139154|PACid:15423495|0.00001|PF00115|cytochrome oxidase|	647	201	272	148	117	138	74	114	109	120	82	125	84	87	77	162	228	305	163	26	144	33	58	24.8175	33.5383	25.749	16.4143	15.9106	10.0256	19.0487	21.8794	15.0715	11.4172	16.8763	11.4415	9.87084	12.4909	21.4835	27.157	30.6617	22.4654	6.36016	19.9746	5.95928	8.21615	28.0349	14.1169	20.4641	13.2444
azolla_contig_29921|124000|PACid:15423121|1E-50|PF00067|cytochrome P450, family 86, subfamily B, polypeptide 1|	557	95	98	67	29	61	50	34	31	55	53	91	81	99	87	81	76	87	53	25	49	43	41	11.7297	12.0836	11.6566	4.06851	7.03294	6.77408	5.68119	6.22259	6.90777	7.37942	12.286	11.0329	11.2323	14.113	10.7418	9.05234	8.74611	7.30471	6.11553	6.79691	7.76512	5.80797	11.8233	5.95851	5.95189	7.1436
azolla_contig_31479|187629|PACid:15412858|6E-20|PF00737|photosystem II reaction center protein H|	435	184	207	86	110	105	90	77	55	102	74	174	78	85	76	145	160	195	123	46	113	71	95	22.7185	25.5236	14.9623	15.4323	12.1059	12.1933	12.8662	11.0401	12.8108	10.3033	23.4919	10.6243	9.64392	12.3286	19.2291	19.0576	19.6034	16.9524	11.2526	15.6745	12.8215	13.4575	21.0681	13.2438	11.9532	11.5571
azolla_contig_16799|137874|PACid:15423029|2E-62|PF02788,PF00016|ribulose-bisphosphate carboxylases|	284	166	229	31	63	61	83	41	42	62	34	202	89	67	66	178	108	150	76	20	95	74	44	20.496	28.2363	5.39337	8.83849	7.03294	11.245	6.85084	8.43061	7.78694	4.73397	27.2722	12.1226	7.60168	10.7064	23.6054	12.8639	15.0795	10.4747	4.89243	13.1777	13.3632	6.23294	18.0419	9.0388	7.64073	6.26046
azolla_contig_13501|137689|PACid:15421529|1E-172|PF00421|photosystem II reaction center protein C|	1170	983	1053	266	730	330	404	280	266	324	208	922	312	297	278	813	596	839	445	143	381	228	179	121.371	129.837	46.2786	102.414	38.0471	54.7346	46.7862	53.3939	40.693	28.9608	124.48	42.4971	33.697	45.0969	107.816	70.9894	84.3447	61.332	34.9809	52.8494	41.1732	25.3567	99.1624	65.0653	50.0901	34.8269
azolla_contig_33008|79973|PACid:15405996|3E-37|PF01176|Nucleic acid-binding, OB-fold-like protein|	822	234	312	160	81	157	85	99	81	86	86	172	105	92	114	244	272	197	146	41	102	64	52	28.892	38.4704	27.8368	11.3638	18.1012	11.5159	16.5423	16.259	10.8012	11.9742	23.2219	14.3019	10.4381	18.493	32.3579	32.3979	19.8044	20.1224	10.0295	14.1487	11.5574	7.36621	31.733	13.6603	16.4007	11.3877
azolla_contig_36442|145948|PACid:15402794|0.0000000000000002|PF04083|lipase 1|	311	60	82	55	22	67	45	35	30	25	36	47	69	84	44	39	57	65	47	28	35	28	32	7.4082	10.1108	9.56889	3.08646	7.72471	6.09667	5.84828	6.02187	3.1399	5.01244	6.34551	9.3984	9.53046	7.13763	5.17197	6.78926	6.53445	6.47776	6.8494	4.85494	5.05636	4.53305	9.0293	5.63595	5.93507	4.07617
azolla_contig_35197|137771|PACid:15422279|9E-36|PF04997,PF00623|DNA-directed RNA polymerase family protein|	561	191	178	128	76	99	74	80	90	71	78	131	67	73	49	166	217	181	132	40	93	47	52	23.5828	21.9478	22.2694	10.6623	11.4141	10.0256	13.3675	18.0656	8.9173	10.8603	17.6864	9.12598	8.28242	7.94873	22.014	25.8468	18.1959	18.1929	9.78486	12.9003	8.48746	7.36621	22.6	10.7007	15.7165	9.88879
azolla_contig_27411|137729|PACid:15422156|7E-179|PF00421|photosystem II reaction center protein B|	1921	935	1063	307	568	317	344	250	260	311	216	795	325	288	258	671	677	799	507	152	441	215	217	115.445	131.071	53.4118	79.6867	36.5483	46.6057	41.7734	52.1895	39.0603	30.0746	107.334	44.2678	32.6759	41.8525	88.9843	80.6373	80.3235	69.8771	37.1825	61.1722	38.8256	30.7397	99.9756	54.2802	46.9815	34.5675
azolla_contig_22564|137834|PACid:15422935|0|PF00006,PF02874,PF00306|ATP synthase subunit alpha|	1783	959	1048	553	513	437	430	324	315	387	374	939	439	401	369	943	979	926	588	203	499	304	283	118.408	129.221	96.2108	71.9706	50.3836	58.2571	54.1384	63.2296	48.6056	52.0737	126.775	59.7956	45.4966	59.8588	125.055	116.608	93.0908	81.0409	49.6581	69.2175	54.8976	40.0892	114.613	60.2037	58.684	50.3396
azolla_contig_15090	377	101	133	99	43	70	42	58	45	75	51	109	54	44	48	113	133	159	104	22	84	31	42	12.4705	16.3992	17.224	6.03262	8.07059	5.69023	9.69143	9.0328	9.41969	7.10096	14.7162	7.35527	4.99215	7.78651	14.9854	15.8416	15.9843	14.3338	5.38167	11.6518	5.59811	5.94963	15.3646	6.59781	9.36212	8.26032
azolla_contig_11408|137750|PACid:15422228|9E-119|PF00223|Photosystem I, PsaA/PsaB protein|	674	339	366	118	207	103	140	115	111	132	92	281	131	123	104	294	223	353	192	55	171	73	88	41.8564	45.1287	20.5296	29.0408	11.8753	18.9674	19.2158	22.2809	16.5786	12.8096	37.938	17.8433	13.9553	16.8708	38.9887	26.5615	35.4871	26.4623	13.4542	23.7198	13.1827	12.4659	35.8382	19.9612	20.7483	14.6941
azolla_contig_24207	409	105	126	66	53	56	35	43	45	33	40	126	43	42	33	130	127	128	92	22	75	24	29	12.9644	15.5361	11.4827	7.43555	6.45647	4.74186	7.18503	9.0328	4.14466	5.56938	17.0114	5.85697	4.76523	5.35322	17.2399	15.1269	12.8678	12.6799	5.38167	10.4034	4.33402	4.10808	13.3277	6.21129	8.10891	4.85702
azolla_contig_33214|137887|PACid:15423070|3E-60|PF00252|ribosomal protein L16|	1135	389	490	271	175	219	174	160	137	170	163	338	188	155	162	428	441	456	295	81	208	99	117	48.0299	60.4182	47.1485	24.5514	25.2494	23.5738	26.735	27.4999	21.3513	22.6952	45.6336	25.6072	17.586	26.2795	56.759	52.5274	45.8417	40.6583	19.8143	28.8522	17.8778	16.574	51.8655	24.4582	27.1174	22.0232
azolla_contig_35480	568	125	184	101	52	69	49	50	49	52	51	112	60	73	44	112	140	121	93	20	63	32	38	15.4338	22.6877	17.572	7.29526	7.9553	6.6386	8.35469	9.83571	6.53098	7.10096	15.1212	8.17252	8.28242	7.13763	14.8528	16.6754	12.1641	12.8177	4.89243	8.73888	5.7787	5.383	18.5645	7.29639	9.0952	6.81597
azolla_contig_27213	375	63	63	43	69	36	33	46	21	33	37	49	35	51	16	41	56	65	44	23	31	20	40	7.77861	7.76805	7.48113	9.68025	4.15059	4.47089	7.68631	4.21531	4.14466	5.15167	6.61553	4.7673	5.78635	2.5955	5.43719	6.67015	6.53445	6.06429	5.62629	4.30009	3.61169	5.66631	7.67593	6.10058	5.95081	4.64817
azolla_contig_25140|137825|PACid:15422913|1E-39|PF00181,PF03947|ribosomal protein L2|	429	290	371	184	134	198	130	102	102	136	128	218	147	147	110	289	348	311	230	38	169	55	93	35.8063	45.7452	32.0123	18.7993	22.8282	17.6126	17.0436	20.4743	17.081	17.822	29.4324	20.0227	16.6783	17.8441	38.3256	41.4502	31.2648	31.6997	9.29561	23.4424	9.93214	13.1742	37.8546	19.7467	18.7589	17.4515
azolla_contig_10484|137750|PACid:15422228|2E-132|PF00223|Photosystem I, PsaA/PsaB protein|	723	359	412	141	237	143	128	142	124	141	111	255	138	129	127	296	261	383	187	58	192	89	96	44.3258	50.8006	24.5311	33.2496	16.4871	17.3416	23.7273	24.8904	17.709	15.455	34.4278	18.7968	14.6361	20.6018	39.2539	31.0876	38.503	25.7732	14.188	26.6328	16.072	13.5991	39.8858	22.3594	24.3088	16.582
azolla_contig_25131|137882|PACid:15423066|2E-78|PF00119|ATPase, F0 complex, subunit A protein|	2337	2413	3201	1981	1340	1329	1259	1001	973	1237	1189	2540	1373	1423	998	2385	2945	2487	1781	663	1598	906	1007	297.933	394.691	344.654	187.993	153.226	170.571	167.261	195.309	155.362	165.55	342.927	187.015	161.451	161.894	316.286	350.778	250.018	245.466	162.184	221.662	163.609	142.649	345.759	170.597	181.285	160.456
azolla_contig_1330|137703|PACid:15422100|0.00000000001|PF00276|ribosomal protein L23.1|	403	193	316	154	118	167	131	128	90	139	119	210	167	125	103	221	267	306	181	49	151	85	111	23.8297	38.9636	26.7929	16.5546	19.2541	17.7481	21.388	18.0656	17.4578	16.5689	28.3523	22.7468	14.1822	16.7085	29.3078	31.8023	30.7622	24.9463	11.9864	20.9456	15.3497	15.724	29.8621	17.8523	19.7268	17.0134
azolla_contig_36418|137837|PACid:15422937|2E-27|PF08369,PF00148|0|	356	468	577	305	185	286	171	202	195	178	237	429	207	209	190	499	497	608	431	109	312	113	156	57.784	71.1455	53.0638	25.9543	32.9741	23.1674	33.7529	39.1421	22.3561	32.9986	57.9196	28.1952	23.7127	30.8216	66.1746	59.1976	61.1223	59.4025	26.6637	43.2783	20.406	22.0986	60.6644	27.3653	36.4475	27.6773
azolla_contig_29070|137779|PACid:15422284|9E-49|PF00318|ribosomal protein S2|	523	596	768	445	271	356	225	212	235	261	282	519	345	312	223	545	670	586	404	101	383	156	207	73.5882	94.6963	77.421	38.0195	41.0447	30.4834	35.4239	47.1713	32.7805	39.2641	70.0706	46.992	35.3989	36.1748	72.2749	79.8035	58.9106	55.6812	24.7068	53.1269	28.1712	29.3232	81.9018	36.5159	41.2976	36.0223
azolla_contig_14833|10032|PACid:15418905|8E-89|0|Tetratricopeptide repeat (TPR)-like superfamily protein|	1435	423	444	257	239	325	521	216	151	319	201	673	500	440	535	1163	654	538	387	176	267	178	264	52.2278	54.7463	44.7128	33.5301	37.4706	70.5859	36.0922	30.3101	40.0651	27.9861	90.8623	68.1043	49.9215	86.7871	154.231	77.8978	54.0852	53.3382	43.0534	37.0362	32.144	37.3977	50.5623	47.1956	33.2011	34.0256
azolla_contig_13998	394	1787	2147	378	696	644	819	509	477	727	359	1440	833	613	474	1314	921	1608	507	149	1020	379	342	220.641	264.73	65.7643	97.6443	74.2494	110.959	85.0507	95.7477	91.3082	49.9852	194.416	113.462	69.5497	76.8918	174.255	109.7	161.652	69.8771	36.4486	141.487	68.4414	48.447	183.712	94.2844	90.3992	70.6467
azolla_contig_8685|10032|PACid:15418905|0|0|Tetratricopeptide repeat (TPR)-like superfamily protein|	1211	236	223	142	137	153	188	129	88	231	140	298	255	260	201	283	241	239	166	101	192	121	158	29.1389	27.4964	24.7051	19.2202	17.64	25.4705	21.5551	17.6641	29.0126	19.4928	40.2332	34.7332	29.499	32.606	37.5299	28.7055	24.0267	22.8789	24.7068	26.6328	21.8507	22.3819	27.1135	20.7769	19.6096	24.2527
azolla_contig_30570|137825|PACid:15422913|6E-46|PF00181,PF03947|ribosomal protein L2|	1358	816	991	649	412	485	361	359	329	325	383	715	384	375	317	832	1021	965	641	147	427	195	265	100.752	122.193	112.913	57.8009	55.9177	48.9089	59.9866	66.0398	40.8186	53.3268	96.5327	52.3041	42.5467	51.4234	110.335	121.611	97.0115	88.3457	35.9593	59.2302	35.2139	37.5393	111.952	54.2092	63.0132	47.0727
azolla_contig_35564|10032|PACid:15418905|1E-53|0|Tetratricopeptide repeat (TPR)-like superfamily protein|	825	358	466	231	189	345	513	253	144	397	196	601	489	425	548	1063	595	503	331	173	292	167	252	44.2023	57.4589	40.1893	26.5155	39.7765	69.5021	42.2747	28.905	49.8615	27.2899	81.1415	66.606	48.2196	88.896	140.969	70.8703	50.5666	45.62	42.3195	40.504	30.1576	35.6978	47.2835	45.2647	35.5898	38.5757
azolla_contig_22120|236855|PACid:15412156|5E-90|PF00006,PF02874,PF00306|ATP synthase subunit beta|	556	270	404	188	130	137	103	106	86	129	109	307	154	106	107	283	308	265	193	44	171	88	84	33.3369	49.8142	32.7082	18.2382	15.7953	13.9546	17.7119	17.2627	16.2019	15.1766	41.4483	20.9761	12.0265	17.3574	37.5299	36.6858	26.6405	26.6002	10.7633	23.7198	15.8914	11.8993	38.6198	15.996	17.4873	15.6892
azolla_contig_33463	387	484	665	265	131	145	151	125	104	206	176	415	308	220	201	410	494	469	258	49	319	141	148	59.7595	81.9961	46.1046	18.3784	16.7177	20.4577	20.8867	20.8758	25.8727	24.5053	56.0295	41.9523	24.9607	32.606	54.3719	58.8402	47.1486	35.5588	11.9864	44.2493	25.4624	20.9654	62.6201	18.5179	20.8813	25.189
azolla_contig_35839|227421|PACid:15404629|3E-23|PF00453|Ribosomal protein L20|	633	1028	1165	632	499	681	350	466	436	359	457	690	400	395	336	805	949	1097	855	135	500	208	292	126.927	143.647	109.955	70.0064	78.5153	47.4186	77.8657	87.5178	45.0889	63.6301	93.1575	54.4835	44.8159	54.5055	106.755	113.035	110.281	117.84	33.0239	69.3562	37.5615	41.3641	126.843	65.3134	82.6917	54.3595
azolla_contig_16370|236855|PACid:15412156|0|PF00006,PF02874,PF00306|ATP synthase subunit beta|	1040	643	901	505	254	365	280	235	234	278	278	635	322	295	253	615	738	615	413	97	363	178	200	79.3913	111.096	87.8598	35.6345	42.0824	37.9349	39.267	46.9706	34.9156	38.7072	85.7319	43.8592	33.4701	41.0414	81.5579	87.903	61.826	56.9216	23.7283	50.3526	32.144	28.3316	92.7822	38.5506	43.1188	36.8114
azolla_contig_34836|234186|PACid:15423241|9E-60|PF01061,PF00005|white-brown complex homolog protein 11|	404	172	154	88	91	128	135	86	69	108	91	107	178	172	115	137	138	149	96	66	99	58	76	21.2369	18.9886	15.3102	12.7667	14.7577	18.29	14.3701	13.8503	13.5643	12.6703	14.4462	24.2451	19.5148	18.6552	18.1682	16.4371	14.979	13.2312	16.145	13.7325	10.4739	10.766	18.5119	15.2715	14.1102	13.1173
azolla_contig_35856	451	411	532	256	242	231	158	207	172	184	181	427	222	178	154	465	496	526	343	81	261	113	133	50.7462	65.5969	44.5388	33.951	26.633	21.4061	34.5884	34.5254	23.1096	25.2014	57.6496	30.2383	20.1955	24.9817	61.6657	59.0784	52.8788	47.2739	19.8143	36.2039	20.406	18.8405	53.6273	27.33	34.5569	24.1555
azolla_contig_16449	645	354	500	292	186	268	206	208	161	196	198	327	183	217	146	380	391	458	418	81	255	95	114	43.7084	61.6512	50.8021	26.0946	30.8988	27.9092	34.7555	32.3173	24.6168	27.5684	44.1485	24.9262	24.6204	23.684	50.3935	46.5719	46.0428	57.6107	19.8143	35.3717	17.1555	16.149	52.0539	28.3009	33.5364	26.0926
azolla_contig_19083	1265	1660	2232	982	518	539	515	485	386	776	634	1753	997	699	608	1455	1633	1366	742	184	982	528	465	204.96	275.211	170.848	72.672	62.1436	69.773	81.0404	77.4813	97.4623	88.2746	236.674	135.8	79.3071	98.6291	192.954	194.506	137.324	102.266	45.0103	136.216	95.3485	65.8709	217.006	68.1962	79.2609	92.8685
azolla_contig_31009|137837|PACid:15422937|4E-62|PF08369,PF00148|0|	478	1302	1860	1025	586	925	524	658	696	535	702	1141	676	608	597	1296	1725	1764	1319	231	824	382	474	160.758	229.343	178.329	82.212	106.647	70.9924	109.948	139.707	67.1938	97.7426	154.047	92.0771	68.9824	96.8447	171.868	205.464	177.335	181.791	56.5075	114.299	68.9832	67.1458	189.477	86.6172	124.827	82.4682
azolla_contig_18392|137854|PACid:15422979|8E-47|PF00146|NADH dehydrogenase family protein|	681	687	927	516	323	484	257	363	282	297	334	636	354	286	306	684	1033	952	732	121	427	176	266	84.8239	114.301	89.7735	45.3148	55.8024	34.8188	60.655	56.6055	37.302	46.5043	85.8669	48.2179	32.449	49.639	90.7083	123.04	95.7046	100.888	29.5992	59.2302	31.7828	37.681	96.2996	45.312	58.6303	41.9031
azolla_contig_1187	1438	47691	60272	12829	1495	20797	27990	15778	18156	18939	13962	29806	19600	15870	12776	28410	16821	36535	14583	5918	20240	15550	8046	5888.41	7431.69	2231.99	209.739	2397.77	3792.13	2636.4	3644.43	2378.66	1943.99	4024.13	2669.69	1800.58	2072.51	3767.58	2003.55	3672.87	2009.9	1447.67	2807.54	2808.09	1139.78	5184.03	2133.21	3140.42	2161.33
azolla_contig_33	813	20549	27396	5695	837	9457	12338	7257	8022	8386	6464	13016	8532	7242	5770	12364	7416	17210	6686	2781	9227	7098	3695	2537.19	3377.99	990.815	117.426	1090.34	1671.57	1212.6	1610.25	1053.25	900.011	1757.3	1162.13	821.662	936.003	1639.65	883.318	1730.12	921.496	680.292	1279.9	1281.79	523.426	2302	959.778	1411.42	976.629
azolla_contig_1228	476	20789	30527	6376	90	11010	12806	7768	8951	9330	7170	13817	9562	7707	5914	13637	7685	16953	7030	2404	9998	6337	3639	2566.82	3764.05	1109.29	12.6264	1269.39	1734.98	1297.98	1796.72	1171.81	998.311	1865.44	1302.43	874.42	959.363	1808.46	915.359	1704.29	968.908	588.07	1386.85	1144.36	515.493	2480.06	1005.66	1547.35	1085.06
azolla_contig_33676|74114|PACid:15407384|0.00000000000000001|PF00933,PF01915|Glycosyl hydrolase family protein|	336	76	83	48	66	85	90	110	64	207	102	102	82	76	98	123	108	190	129	72	131	91	133	9.38373	10.2341	8.35103	9.25937	9.8	12.1933	18.3803	12.8466	25.9983	14.2019	13.7711	11.1691	8.6228	15.8975	16.3116	12.8639	19.1007	17.7794	17.6127	18.1713	16.4332	18.8405	9.32295	10.4176	15.6135	20.1001
azolla_contig_8310|"126850|PACid:15413027|0|PF00083|phosphate transporter 1;3|	1088	961	486	324	698	347	312	736	547	734	690	380	322	319	324	237	378	973	600	340	533	432	413	118.655	59.925	56.3694	97.9248	40.0071	42.2703	122.981	109.799	92.1873	96.0718	51.3041	43.8592	36.1931	52.5589	31.4296	45.0235	97.8157	82.6948	83.1713	73.9337	78.0124	58.5047	78.3164	60.0674	116.39	94.1295
azolla_contig_12849|152567|PACid:15420605|6E-35|PF00656|metacaspase 5|	628	87	113	52	58	40	29	39	31	126	86	14	16	30	17	25	23	40	19	20	58	65	42	10.7419	13.9332	9.04695	8.13702	4.61177	3.92897	6.51665	6.22259	15.8251	11.9742	1.89015	2.17934	3.40374	2.75772	3.31536	2.73952	4.0212	2.61867	4.89243	8.04532	11.738	5.94963	11.2407	5.55925	6.36962	13.8996
azolla_contig_127|444089|PACid:15413771|5E-32|PF00643,PF06203|B-box type zinc finger protein with CCT domain|	803	30	36	12	33	13	5	47	30	87	58	27	16	11	11	17	21	81	60	35	59	44	50	3.7041	4.43889	2.08776	4.62968	1.49882	0.677408	7.8534	6.02187	10.9268	8.0756	3.64529	2.17934	1.24804	1.78441	2.25445	2.50131	8.14293	8.26948	8.56175	8.18403	7.94571	7.08289	3.41025	2.26864	6.93763	9.50122
azolla_contig_1283|"78514|PACid:15422130|3E-54|PF00083|phosphate transporter 1;1|	866	718	367	215	557	269	194	517	401	465	607	224	237	278	249	167	289	621	423	252	363	350	335	88.6515	45.252	37.4056	78.1435	31.0141	26.2834	86.3874	80.4923	58.4021	84.5153	30.2424	32.2815	31.5413	40.3925	22.1466	34.4227	62.4292	58.2999	61.6446	50.3526	63.2045	47.4554	57.103	45.147	83.4399	71.4587
azolla_contig_11626	294	10	13	5	4	12	6	10	6	4	5	13	0	7	0	3	7	16	7	0	0	0	0	1.2347	1.60293	0.869899	0.561174	1.38353	0.81289	1.67094	1.20437	0.502383	0.696172	1.75514	0	0.794205	0	0.397843	0.833768	1.60848	0.964773	0	0	0	0	1.23584	0.919198	1.43766	0.599278
azolla_contig_7661|81204|PACid:15406616|0.000000002|PF00011|17.6 kDa class II heat shock protein|	352	1	1	1	6	14	5	1	1	0	3	0	1	2	11	11	10	3	2	1	2	1	1	0.12347	0.123302	0.17398	0.841761	1.61412	0.677408	0.167094	0.200729	0	0.417703	0	0.136209	0.226916	1.78441	1.45876	1.1911	0.30159	0.275649	0.244621	0.277425	0.180584	0.141658	0.140251	1.04443	0.183911	0.208852
azolla_contig_13092|170418|PACid:15405896|5E-167|PF07722|Class I glutamine amidotransferase-like superfamily protein|	1208	36	46	33	54	64	56	83	46	126	65	67	114	91	128	103	128	92	119	68	95	77	96	4.44492	5.67191	5.74133	7.57585	7.37883	7.58697	13.8688	9.23353	15.8251	9.05024	9.04572	15.5278	10.3247	20.764	13.6593	15.2461	9.24876	16.4011	16.6343	13.1777	13.905	13.5991	5.28606	7.51388	11.5512	12.4377
azolla_contig_8354|"78514|PACid:15422130|6E-51|PF00083|phosphate transporter 1;1|	372	150	109	84	94	77	58	173	147	186	155	67	73	76	85	67	93	267	132	90	134	113	109	18.5205	13.44	14.6143	13.1876	8.87765	7.85793	28.9072	29.5071	23.3608	21.5813	9.04572	9.94323	8.6228	13.7886	8.88517	11.0772	26.8415	18.1929	22.0159	18.5875	20.406	15.4407	15.5249	9.97439	29.2072	22.4711
azolla_contig_5439	351	57	82	62	61	73	36	92	70	108	88	52	60	57	61	55	63	134	99	63	69	63	113	7.03779	10.1108	10.7867	8.5579	8.41647	4.87734	15.3726	14.051	13.5643	12.2526	7.02056	8.17252	6.4671	9.89535	7.2938	7.50392	13.471	13.6446	15.4111	9.57116	11.3768	16.0073	9.31178	7.28391	14.7118	12.9085
azolla_contig_33495|179212|PACid:15408334|2E-24|PF01357,PF03330|expansin A15|	211	60	20	18	11	14	19	33	33	25	25	19	17	37	23	31	36	49	30	9	31	14	29	7.4082	2.46605	3.13164	1.54323	1.61412	2.57415	5.51409	6.62405	3.1399	3.48086	2.56521	2.31555	4.19794	3.73103	4.11105	4.28795	4.92597	4.13474	2.20159	4.30009	2.52818	4.10808	4.3353	1.9105	6.06907	3.31038
azolla_contig_14758|170418|PACid:15405896|0.000000000000000006|PF07722|Class I glutamine amidotransferase-like superfamily protein|	615	25	24	14	21	40	31	50	25	79	67	44	55	55	62	60	79	61	63	38	67	50	64	3.08675	2.95926	2.43572	2.94616	4.61177	4.19993	8.35469	5.01822	9.92207	9.32871	5.94048	7.49148	6.24018	10.0576	7.95687	9.40967	6.13233	8.68296	9.29561	9.29373	9.02921	9.0661	2.82724	3.91929	6.68645	9.62539
azolla_contig_844|81371|PACid:15407463|0.0000000000003|PF03106|WRKY DNA-binding protein 9|	807	4	2	0	16	0	2	9	1	4	3	1	1	0	4	10	3	10	3	5	9	7	9	0.49388	0.246605	0	2.2447	0	0.270963	1.50384	0.200729	0.502383	0.417703	0.135011	0.136209	0	0.648876	1.32614	0.357329	1.0053	0.413474	1.22311	1.24841	1.26409	1.27492	0.246828	0.838553	0.852286	0.460043
azolla_contig_37367|114038|PACid:15416138|0.0000005|PF00560,PF08263|Leucine-rich repeat (LRR) family protein|	363	17	14	8	20	24	17	20	12	40	33	12	16	17	15	20	22	41	24	15	44	30	41	2.09899	1.72623	1.39184	2.80587	2.76706	2.30319	3.34187	2.40875	5.02383	4.59474	1.62013	2.17934	1.92878	2.43328	2.65229	2.62041	4.12173	3.30779	3.66932	6.10335	5.41753	5.80797	1.73902	2.62537	2.87531	4.80928
azolla_contig_8172|76894|PACid:15418922|1E-31|PF01053|methionine gamma-lyase|	298	14	12	8	16	21	12	17	12	29	19	9	14	16	12	9	7	25	17	8	34	17	28	1.72858	1.47963	1.39184	2.2447	2.42118	1.62578	2.84059	2.40875	3.64228	2.64545	1.2151	1.90692	1.81533	1.94663	1.19353	0.833768	2.51325	2.34302	1.95697	4.71622	3.06993	3.96642	1.53335	2.09722	2.62467	3.14387
azolla_contig_22417	243	2	2	2	12	7	5	6	0	2	2	1	0	1	5	8	7	2	6	0	3	0	0	0.24694	0.246605	0.347959	1.68352	0.807059	0.677408	1.00256	0	0.251192	0.278469	0.135011	0	0.113458	0.811094	1.06092	0.833768	0.20106	0.826948	0	0.416137	0	0	0.280501	1.056	0.501281	0.26483
azolla_contig_8806	668	13	9	4	10	9	5	8	5	12	11	9	6	11	13	3	21	30	17	18	22	14	24	1.60511	1.10972	0.695919	1.40293	1.03765	0.677408	1.33675	1.00364	1.50715	1.53158	1.2151	0.817252	1.24804	2.10885	0.397843	2.50131	3.0159	2.34302	4.40318	3.05167	2.52818	3.39979	1.13692	1.03933	1.1702	1.51936
azolla_contig_25758	468	35	17	20	46	53	34	51	34	56	64	22	35	40	40	24	36	54	47	35	54	41	92	4.32145	2.09614	3.47959	6.4535	6.11059	4.60638	8.52178	6.82478	7.03337	8.911	2.97024	4.7673	4.53831	6.48876	3.18275	4.28795	5.42862	6.47776	8.56175	7.49047	7.40396	13.0325	3.29906	5.72349	7.67328	7.97218
azolla_contig_10851	836	139	127	124	170	270	209	150	115	301	270	119	162	177	129	149	183	201	196	107	268	181	264	17.1623	15.6594	21.5735	23.8499	31.1294	28.3157	25.0641	23.0838	37.8043	37.5933	16.0663	22.0658	20.082	20.9262	19.7596	21.7971	20.2065	27.0136	26.1745	37.1749	32.6858	37.3977	18.1317	27.765	24.0739	37.6988
azolla_contig_4397|175973|PACid:15402209|0|PF00067|cinnamate-4-hydroxylase|	2093	12	10	5	11	8	7	28	15	20	12	13	20	3	7	12	10	65	36	5	10	17	15	1.48164	1.23302	0.869899	1.54323	0.922353	0.948371	4.67862	3.01093	2.51192	1.67081	1.75514	2.72417	0.340374	1.13553	1.59137	1.1911	6.53445	4.96169	1.22311	1.38712	3.06993	2.12487	1.19485	1.13798	3.84478	2.09136
azolla_contig_36954	389	25	18	11	14	4	9	13	20	18	26	16	9	13	5	11	2	26	24	16	14	12	15	3.08675	2.21944	1.91378	1.96411	0.461177	1.21933	2.17222	4.01458	2.26072	3.62009	2.16017	1.22588	1.47495	0.811094	1.45876	0.23822	2.61378	3.30779	3.91394	1.94197	2.16701	2.12487	2.40666	1.21487	3.0934	2.94041
azolla_contig_31777	245	1	8	1	1	5	0	0	1	6	4	9	6	7	4	1	5	7	2	1	1	0	2	0.12347	0.98642	0.17398	0.140293	0.576471	0	0	0.200729	0.753575	0.556938	1.2151	0.817252	0.794205	0.648876	0.132614	0.595549	0.70371	0.275649	0.244621	0.138712	0	0.283316	0.427956	0.238921	0.100364	0.655256
azolla_contig_1218|74961|PACid:15413811|1E-26|PF00011|17.6 kDa class II heat shock protein|	251	0	1	0	3	7	7	0	3	0	1	2	1	0	11	4	3	2	2	0	2	0	2	0	0.123302	0	0.42088	0.807059	0.948371	0	0.602187	0	0.139234	0.270022	0.136209	0	1.78441	0.530458	0.357329	0.20106	0.275649	0	0.277425	0	0.283316	0.0411008	0.725437	0.301093	0.0696172
azolla_contig_30398|402182|PACid:15402119|0.0000005|0|0|	516	107	132	92	122	243	183	122	94	218	169	95	148	133	107	130	150	163	115	79	237	124	187	13.2113	16.2759	16.0061	17.1158	28.0165	24.7931	20.3854	18.8685	27.3799	23.5306	12.826	20.1589	15.0899	17.3574	17.2399	17.8665	16.3864	15.8498	19.3251	32.8748	22.3925	26.49	15.1645	23.3085	19.627	25.4553
azolla_contig_1103|173486|PACid:15414955|1E-36|PF02798,PF00043|glutathione S-transferase TAU 19|	798	351	239	162	410	191	167	425	215	240	334	301	286	260	217	236	449	425	481	176	475	386	471	43.338	29.4693	28.1847	57.5203	22.0212	22.6254	71.0148	43.1567	30.143	46.5043	40.6383	38.9557	29.499	35.2015	31.297	53.4803	42.7253	66.2937	43.0534	65.8884	69.7055	66.7208	33.664	34.0556	57.0858	38.3236
azolla_contig_519|148322|PACid:15406916|0.00000000000002|PF00248|NAD(P)-linked oxidoreductase superfamily protein|	292	14	13	16	17	21	26	39	6	34	15	10	41	24	20	23	22	31	19	9	51	24	38	1.72858	1.60293	2.78368	2.38499	2.42118	3.52252	6.51665	1.20437	4.27026	2.08852	1.35011	5.58456	2.72299	3.24438	3.05013	2.62041	3.11643	2.61867	2.20159	7.07433	4.33402	5.383	2.0384	2.77623	3.86051	3.17939
azolla_contig_29096	540	54	68	48	41	66	56	52	51	86	64	35	46	55	66	54	67	94	71	33	74	51	73	6.66738	8.38457	8.35103	5.75203	7.60942	7.58697	8.68887	10.2372	10.8012	8.911	4.72538	6.2656	6.24018	10.7064	7.16118	7.98035	9.44982	9.78556	8.07251	10.2647	9.2098	10.341	7.80099	6.98281	9.46302	9.85612
azolla_contig_26955|148419|PACid:15407635|9E-36|PF00534,PF00862,PF05116|sucrose phosphate synthase 3F|	394	12	7	2	5	2	9	1	2	5	1	5	4	7	10	9	14	3	1	2	2	0	0	1.48164	0.863117	0.347959	0.701467	0.230588	1.21933	0.167094	0.401458	0.627979	0.139234	0.675054	0.544835	0.794205	1.62219	1.19353	1.66754	0.30159	0.137825	0.489243	0.277425	0	0	0.897572	0.71713	0.284276	0.383607
azolla_contig_16132|142654|PACid:15414237|5E-31|PF02798,PF00043|glutathione S-transferase PHI 9|	407	302	219	170	287	238	198	343	317	340	388	286	437	377	306	340	444	780	514	319	606	532	597	37.288	27.0032	29.5766	40.2642	27.44	26.8254	57.3131	63.631	42.7026	54.023	38.6131	59.5232	42.7736	49.639	45.0889	52.8847	78.4134	70.8419	78.0342	84.0597	96.0708	84.5697	31.2893	31.5099	60.4721	48.3628
azolla_contig_3434|85303|PACid:15419157|0.00000002|PF00031|cystatin B|	335	55	49	26	54	46	45	60	51	51	57	52	41	50	30	27	46	97	70	35	54	36	55	6.79085	6.04182	4.52347	7.57585	5.30353	6.09667	10.0256	10.2372	6.40539	7.93636	7.02056	5.58456	5.67289	4.86657	3.58059	5.47905	9.75141	9.64773	8.56175	7.49047	6.50103	7.79118	5.78538	6.32535	10.1314	7.17087
azolla_contig_18601|84327|PACid:15416273|6E-66|PF00984,PF03720,PF03721|UDP-glucose 6-dehydrogenase family protein|	358	135	91	75	84	94	73	152	113	184	140	119	100	137	79	78	112	235	152	76	160	84	152	16.6685	11.2205	13.0485	11.7847	10.8377	9.89016	25.3982	22.6824	23.1096	19.4928	16.0663	13.6209	15.5437	12.8153	10.3439	13.3403	23.6246	20.9494	18.5912	22.194	15.1691	21.532	13.6458	10.8375	24.0403	21.3012
azolla_contig_13961	1664	357	243	235	346	264	215	268	263	393	404	167	229	230	203	175	209	337	278	184	343	338	270	44.0788	29.9625	40.8852	48.5415	30.4377	29.1285	44.7811	52.7917	49.3592	56.2507	22.5468	31.1918	26.0953	32.9304	23.2075	24.8939	33.8786	38.3153	45.0103	47.5784	61.0375	38.2476	38.3088	36.0359	48.7864	52.8049
azolla_contig_4358	672	152	152	102	189	144	112	139	85	181	136	179	127	183	95	113	114	216	166	103	188	136	197	18.7675	18.742	17.7459	26.5155	16.6024	15.1739	23.226	17.062	22.7328	18.9359	24.1669	17.2985	20.7628	15.4108	14.9854	13.5785	21.7145	22.8789	25.196	26.0779	24.5595	27.9066	18.4185	19.4306	20.144	20.8344
azolla_contig_543|440948|PACid:15408734|2E-83|PF00335|tetraspanin8|	717	199	169	185	200	194	223	246	146	288	183	120	233	115	294	176	240	250	183	158	315	243	314	24.5705	20.8381	32.1863	28.0587	22.3671	30.2124	41.1051	29.3064	36.1716	25.4799	16.2013	31.7366	13.0477	47.6924	23.3402	28.5863	25.1325	25.2219	38.6502	43.6944	43.882	44.4806	25.865	26.8794	35.2057	30.8257
azolla_contig_21875|411220|PACid:15406937|5E-41|PF00005|non-intrinsic ABC protein 12|	566	46	32	32	41	40	33	66	56	78	64	18	25	33	24	26	29	101	83	46	70	39	71	5.67962	3.94568	5.56735	5.75203	4.61177	4.47089	11.0282	11.2408	9.79647	8.911	2.43019	3.40522	3.74411	3.89325	3.44798	3.45418	10.1535	11.4395	11.2526	9.70987	7.04279	10.0577	5.06422	4.9449	11.1345	9.35374
azolla_contig_10286	226	71	70	26	61	63	48	65	50	108	89	114	104	83	75	105	97	195	121	51	214	95	229	8.76637	8.63117	4.52347	8.5579	7.26353	6.50312	10.8611	10.0364	13.5643	12.3919	15.3912	14.1657	9.417	12.1664	13.9245	11.5536	19.6034	16.6768	12.4757	29.6845	17.1555	32.4396	7.30701	7.44152	10.4488	12.9781
azolla_contig_4356|57340|PACid:15403382|1E-104|PF01569|lipid phosphate phosphatase 3|	1011	137	161	110	186	193	156	125	111	150	169	106	119	159	108	132	159	212	151	113	174	152	200	16.9154	19.8517	19.1378	26.0946	22.2518	21.1351	20.8867	22.2809	18.8394	23.5306	14.3111	16.2088	18.0398	17.5196	17.5051	18.9385	21.3124	20.8115	27.6422	24.136	27.4488	28.3316	18.635	23.1605	21.5838	21.185
azolla_contig_31690|411220|PACid:15406937|2E-68|PF00005|non-intrinsic ABC protein 12|	620	51	38	29	45	28	26	72	54	83	54	36	20	20	24	22	31	116	68	46	44	32	57	6.29697	4.68549	5.04541	6.31321	3.22824	3.52252	12.0307	10.8394	10.4245	7.51866	4.86039	2.72417	2.26916	3.89325	2.91752	3.6924	11.6615	9.37208	11.2526	6.10335	5.7787	8.0745	5.34263	4.35466	11.4351	8.97156
azolla_contig_24823|99251|PACid:15415093|4E-50|PF00587,PF02403|seryl-tRNA synthetase / serine--tRNA ligase|	344	22	19	17	25	19	10	30	32	27	24	17	20	16	15	8	21	41	34	26	31	20	19	2.71634	2.34275	2.95766	3.50734	2.19059	1.35482	5.01281	6.42332	3.39109	3.34163	2.29518	2.72417	1.81533	2.43328	1.06092	2.50131	4.12173	4.68604	6.36016	4.30009	3.61169	2.6915	2.67225	2.35091	5.71807	3.36636
azolla_contig_34565|76693|PACid:15417359|2E-67|PF01095|Pectin lyase-like superfamily protein|	461	530	141	175	118	133	192	298	344	168	381	202	126	231	188	194	288	289	338	64	179	106	169	65.4391	17.3856	30.4465	16.5546	15.3341	26.0125	49.7939	69.0507	21.1001	53.0483	27.2722	17.1623	26.2088	30.4972	25.7272	34.3036	29.0532	46.5848	15.6558	24.8295	19.1419	23.9402	37.7571	19.3004	59.4223	37.0742
azolla_contig_5651|150464|PACid:15414106|0.0000000000000005|PF01754,PF01428|A20/AN1-like zinc finger family protein|	757	175	184	133	223	209	165	187	113	250	189	204	143	256	111	134	147	276	241	105	293	187	278	21.6073	22.6877	23.1393	31.2854	24.0965	22.3545	31.2465	22.6824	31.399	26.3153	27.5422	19.4778	29.0452	18.0063	17.7703	17.5091	27.7463	33.2158	25.6852	40.6427	33.7693	39.3809	22.4781	25.9121	26.9644	28.8571
azolla_contig_5119|441916|PACid:15411674|3E-38|PF03727,PF00349|hexokinase 2|	318	67	71	55	84	90	65	121	98	147	120	67	70	87	59	55	76	241	110	81	129	93	144	8.27249	8.75447	9.56889	11.7847	10.3765	8.80631	20.2183	19.6714	18.4626	16.7081	9.04572	9.53461	9.87084	9.57091	7.2938	9.05234	24.2277	15.1607	19.8143	17.8939	16.7943	20.3987	8.86528	10.3225	19.9449	17.5854
azolla_contig_19164	564	51	53	56	68	72	54	70	52	77	84	31	52	67	52	44	68	98	60	38	88	75	94	6.29697	6.53503	9.74286	9.53996	8.30118	7.31601	11.6966	10.4379	9.67088	11.6957	4.18533	7.08285	7.60168	8.43538	5.83504	8.09946	9.85194	8.26948	9.29561	12.2067	13.5438	13.3158	7.52496	8.38571	11.0672	10.6833
azolla_contig_10758	355	165	149	92	101	149	96	151	103	227	192	127	154	180	108	122	148	228	184	99	213	162	209	20.3726	18.3721	16.0061	14.1696	17.1788	13.0062	25.2311	20.6751	28.5102	26.733	17.1464	20.9761	20.4224	17.5196	16.179	17.6282	22.9209	25.3598	24.2175	29.5457	29.2547	29.6065	18.2503	14.7849	22.9531	27.6216
azolla_contig_2965|27549|PACid:15405679|0.00002|PF03018|Disease resistance-responsive (dirigent-like protein) family protein|	288	202	168	79	164	129	103	181	123	202	189	138	108	120	70	117	126	386	176	95	190	113	165	24.941	20.7148	13.7444	23.0081	14.8729	13.9546	30.244	24.6896	25.3704	26.3153	18.6315	14.7105	13.6149	11.3553	15.5159	15.0078	38.8046	24.2572	23.239	26.3554	20.406	23.3735	19.8001	17.2786	27.4668	25.8428
azolla_contig_16804	383	129	145	87	182	208	134	151	126	222	214	137	169	180	135	172	181	259	201	111	177	117	229	15.9276	17.8789	15.1362	25.5334	23.9812	18.1545	25.2311	25.2918	27.8823	29.7962	18.4965	23.0193	20.4224	21.8996	22.8097	21.5589	26.0373	27.7028	27.153	24.5521	21.1284	32.4396	16.3142	22.5564	25.2615	28.8392
azolla_contig_3877|133636|PACid:15409836|7E-22|PF07714|proline extensin-like receptor kinase 1|	993	187	185	181	209	264	194	213	197	430	385	117	205	213	174	202	204	347	279	188	387	360	441	23.0889	22.811	31.4903	29.3213	30.4377	26.2834	35.591	39.5436	54.0062	53.6053	15.7963	27.9228	24.1665	28.2261	26.7881	24.2984	34.8839	38.4531	45.9888	53.6817	65.0103	62.4711	25.7967	28.6808	37.5673	53.8057
azolla_contig_33888|149851|PACid:15413949|5E-91|PF00232|B-S glucosidase 44|	967	604	595	444	696	786	666	841	745	1098	903	383	521	625	529	515	676	1198	868	624	803	577	856	74.5759	73.365	77.247	97.6443	90.6212	90.2308	140.526	149.543	137.904	125.729	51.7091	70.9647	70.9112	85.8138	68.2965	80.5182	120.435	119.632	152.644	111.386	104.197	121.259	75.0626	92.8321	145.034	131.816
azolla_contig_37425	511	3	8	4	3	2	3	0	0	4	1	8	5	2	2	9	2	4	1	2	0	0	0	0.37041	0.98642	0.695919	0.42088	0.230588	0.406445	0	0	0.502383	0.139234	1.08009	0.681043	0.226916	0.324438	1.19353	0.23822	0.40212	0.137825	0.489243	0	0	0	0.68425	0.352638	0	0.320809
azolla_contig_7558	407	13	41	13	53	38	16	84	26	94	52	43	29	51	33	40	55	220	95	54	96	25	87	1.60511	5.0554	2.26174	7.43555	4.38118	2.16771	14.0359	5.21895	11.806	7.24019	5.80546	3.95005	5.78635	5.35322	5.30458	6.55104	22.1166	13.0933	13.2096	13.3164	4.51461	12.3242	2.97408	4.66148	9.62741	9.5231
azolla_contig_3023	472	34	26	24	57	20	21	30	15	31	24	16	19	21	22	12	26	36	24	8	35	26	39	4.19798	3.20586	4.17551	7.99673	2.30588	2.84511	5.01281	3.01093	3.89347	3.34163	2.16017	2.58796	2.38262	3.56882	1.59137	3.09685	3.61908	3.30779	1.95697	4.85494	4.69519	5.52465	3.85979	4.38258	4.01187	3.61755
azolla_contig_11478|407889|PACid:15421997|2E-27|0|0|	1038	331	344	354	251	433	431	397	240	622	478	197	296	334	297	367	344	453	371	289	445	361	423	40.8686	42.416	61.5888	35.2137	49.9224	58.3926	66.3362	48.1749	78.1206	66.5541	26.5971	40.3178	37.8949	48.179	48.6695	40.9738	45.5401	51.133	70.6956	61.727	65.1909	59.9213	48.2912	47.8429	57.2556	72.3373
azolla_contig_9996|70870|PACid:15423518|2E-38|PF03151,PF00892|glucose 6-phosphate/phosphate translocator 1|	208	212	209	100	156	245	149	295	219	329	187	242	225	266	148	220	242	655	351	93	397	143	278	26.1757	25.7702	17.398	21.8858	28.2471	20.1868	49.2926	43.9596	41.321	26.0368	32.6726	30.647	30.1798	24.0084	29.1752	28.8246	65.8472	48.3765	22.7498	55.0688	25.8236	39.3809	23.1146	23.4399	46.6261	33.6789
azolla_contig_10633	503	75	90	66	108	101	86	92	67	130	102	58	43	63	67	62	77	156	109	63	113	75	150	9.26026	11.0972	11.4827	15.1517	11.6447	11.6514	15.3726	13.4488	16.3275	14.2019	7.83063	5.85697	7.14785	10.8687	8.2221	9.17145	15.6827	15.0229	15.4111	15.6745	13.5438	21.2487	10.6134	12.8159	14.4107	15.2647
azolla_contig_14060	440	52	33	35	36	27	43	56	35	73	72	27	46	44	41	75	62	104	82	42	39	29	47	6.42044	4.06898	6.08929	5.05057	3.11294	5.82571	9.35725	7.02551	9.16849	10.0249	3.64529	6.2656	4.99215	6.65097	9.94609	7.38481	10.4551	11.3016	10.2741	5.40978	5.23694	6.65792	5.52624	4.66307	8.19138	9.59669
azolla_contig_16312|99251|PACid:15415093|7E-41|PF00587,PF02403|seryl-tRNA synthetase / serine--tRNA ligase|	473	26	22	14	26	24	24	25	33	49	36	13	21	17	17	20	15	54	44	20	40	25	24	3.21022	2.71265	2.43572	3.64763	2.76706	3.25156	4.17734	6.62405	6.15419	5.01244	1.75514	2.86038	1.92878	2.75772	2.65229	1.78665	5.42862	6.06429	4.89243	5.5485	4.51461	3.39979	2.7862	3.22208	5.4007	5.58332
azolla_contig_1675|150344|PACid:15413250|0|PF00365|phosphofructokinase 3|	1949	250	241	192	236	315	289	716	542	644	580	235	175	290	205	284	276	1164	844	476	459	358	455	30.8675	29.7159	33.4041	33.1093	36.3177	39.1542	119.639	108.795	80.8837	80.756	31.7275	23.8365	32.9028	33.2549	37.6625	32.8743	117.017	116.324	116.44	63.669	64.6492	64.4543	31.3292	36.1937	114.217	80.8198
azolla_contig_8952	790	85	66	73	85	83	58	53	52	93	74	42	37	58	39	62	54	98	74	44	70	68	93	10.495	8.13796	12.7005	11.9249	9.56942	7.85793	8.85597	10.4379	11.6804	10.3033	5.67045	5.03972	6.58056	6.32654	8.2221	6.43193	9.85194	10.199	10.7633	9.70987	12.2797	13.1742	10.4445	9.7841	9.64693	10.9919
azolla_contig_9963|105020|PACid:15411844|2E-27|PF00069,PF00036|calcium-dependent protein kinase 13|	506	94	117	71	115	105	105	98	64	105	95	65	88	87	51	62	72	132	97	62	94	65	100	11.6062	14.4264	12.3526	16.1338	12.1059	14.2256	16.3752	12.8466	13.1876	13.2273	8.7757	11.9864	9.87084	8.27316	8.2221	8.5759	13.27	13.369	15.1665	13.039	11.738	14.1658	12.795	14.1551	14.6109	13.2074
azolla_contig_10302|167872|PACid:15422331|0.000002|PF00069,PF00560,PF08263|NSP-interacting kinase 2|	434	33	39	19	46	66	56	62	44	100	73	36	32	48	42	58	61	128	75	39	106	51	89	4.07451	4.8088	3.30561	6.4535	7.60942	7.58697	10.3598	8.83207	12.5596	10.1641	4.86039	4.35868	5.44598	6.81319	7.69164	7.2657	12.8678	10.3369	9.54023	14.7035	9.2098	12.6075	4.06297	7.21663	9.59594	11.3618
azolla_contig_10475|172571|PACid:15412718|1E-92|PF04321|NAD(P)-binding Rossmann-fold superfamily protein|	1193	215	203	155	195	260	208	226	167	366	308	228	224	298	210	242	266	340	265	176	269	215	270	26.5461	25.0304	26.9669	27.3572	29.9765	28.1802	37.7632	33.5217	45.9681	42.8842	30.7825	30.5107	33.8104	34.066	32.0927	31.6832	34.1802	36.5236	43.0534	37.3136	38.8256	38.2476	26.1811	28.5046	35.6424	44.4261
azolla_contig_15488|15229|PACid:15412700|0.0000000009|PF00657|GDSL-like Lipase/Acylhydrolase superfamily protein|	259	43	56	35	30	67	92	57	52	121	52	33	75	52	75	43	70	100	56	45	141	68	120	5.30921	6.90494	6.08929	4.2088	7.72471	12.4643	9.52434	10.4379	15.1971	7.24019	4.45536	10.2157	5.89981	12.1664	5.70242	8.33768	10.053	7.71818	11.008	19.5585	12.2797	16.9989	6.10115	8.13261	9.98112	11.2186
azolla_contig_37282	355	1	1	1	3	0	1	7	1	1	2	1	0	3	2	0	2	12	9	5	3	0	2	0.12347	0.123302	0.17398	0.42088	0	0.135482	1.16966	0.200729	0.125596	0.278469	0.135011	0	0.340374	0.324438	0	0.23822	1.20636	1.24042	1.22311	0.416137	0	0.283316	0.140251	0.185454	0.685192	0.202032
azolla_contig_4873|447920|PACid:15406805|0|PF00311|phosphoenolpyruvate carboxylase 2|	1439	1346	1154	819	720	748	685	1216	888	1629	1289	1660	1108	1371	759	1079	980	2661	1909	949	1448	1024	1419	166.191	142.291	142.489	101.011	86.24	92.8049	203.186	178.247	204.596	179.473	224.118	150.919	155.551	123.124	143.091	116.728	267.51	263.107	232.146	200.856	184.918	201.012	150.324	93.3521	190.717	192.034
azolla_contig_25905|74805|PACid:15412840|4E-64|0|0|	927	153	173	140	150	184	138	205	169	218	206	184	171	160	116	175	163	351	228	137	165	152	220	18.8909	21.3313	24.3572	21.044	21.2141	18.6965	34.2542	33.9232	27.3799	28.6823	24.842	23.2917	18.1533	18.8174	23.2075	19.4149	35.286	31.424	33.5131	22.8876	27.4488	31.1647	21.5265	20.3182	34.0887	28.0311
azolla_contig_35776	380	299	92	126	95	83	141	213	241	118	226	139	100	164	185	163	297	287	296	73	185	114	197	36.9176	11.3438	21.9214	13.3279	9.56942	19.1029	35.591	48.3757	14.8203	31.467	18.7665	13.6209	18.6071	30.0105	21.6162	35.3756	28.8521	40.7961	17.8574	25.6618	20.5866	27.9066	23.3943	14.0001	41.9833	23.1436
azolla_contig_5349	1566	19	11	19	16	21	20	33	19	21	23	11	16	27	14	11	9	40	24	18	12	19	20	2.34593	1.35633	3.30561	2.2447	2.42118	2.70963	5.51409	3.81385	2.63751	3.20239	1.48512	2.17934	3.06336	2.27106	1.45876	1.07199	4.0212	3.30779	4.40318	1.66455	3.4311	2.83316	2.33596	2.4585	4.66397	2.91995
azolla_contig_7352|84229|PACid:15415562|4E-96|PF01073|3beta-hydroxysteroid-dehydrogenase/decarboxylase isoform 1|	705	227	230	165	169	263	231	269	224	328	322	223	208	248	167	183	189	374	289	172	271	249	271	28.0277	28.3596	28.7067	23.7096	30.3224	31.2963	44.9482	44.9633	41.1954	44.8335	30.1074	28.3314	28.1376	27.0906	24.2685	22.5117	37.5982	39.8313	42.0749	37.5911	44.9655	38.3893	28.3646	28.4427	44.9557	43.0145
azolla_contig_29662|177604|PACid:15405544|8E-37|PF00626,PF02209|villin 2|	979	157	153	145	121	202	153	147	173	302	270	109	133	176	141	128	132	241	210	133	185	184	194	19.3848	18.8653	25.2271	16.9755	23.2894	20.7287	24.5628	34.7261	37.9299	37.5933	14.7162	18.1158	19.9686	22.8729	16.9747	15.7225	24.2277	28.9432	32.5346	25.6618	33.2275	27.4816	21.159	20.3312	29.6444	37.7616
azolla_contig_18264	216	111	109	56	67	166	114	125	97	240	132	102	142	139	110	130	129	189	108	40	203	72	151	13.7052	13.44	9.74286	9.39966	19.1388	15.4449	20.8867	19.4707	30.143	18.3789	13.7711	19.3416	15.7706	17.8441	17.2399	15.3652	19.0002	14.8851	9.78486	28.1586	13.0021	21.3903	12.296	14.6611	20.1787	24.261
azolla_contig_566	418	84	59	47	76	48	39	74	56	61	57	37	23	32	35	34	49	162	104	43	92	51	78	10.3715	7.27484	8.17705	10.6623	5.53412	5.28378	12.3649	11.2408	7.66134	7.93636	4.9954	3.1328	3.63065	5.67766	4.50889	5.83638	16.2859	14.3338	10.5187	12.7615	9.2098	11.0493	8.60779	7.16007	11.8029	7.79885
azolla_contig_13099	236	27	19	11	30	16	13	32	17	42	24	19	17	16	12	14	12	74	34	16	32	30	50	3.33369	2.34275	1.91378	4.2088	1.84471	1.76126	5.347	3.41239	5.27502	3.34163	2.56521	2.31555	1.81533	1.94663	1.8566	1.42932	7.43922	4.68604	3.91394	4.4388	5.41753	7.08289	2.53007	2.60492	4.37969	4.30833
azolla_contig_9275	356	9	6	7	7	7	5	16	7	16	9	7	9	6	2	7	10	24	21	11	9	7	10	1.11123	0.739815	1.21786	0.982054	0.807059	0.677408	2.6735	1.4051	2.00953	1.25311	0.945076	1.22588	0.680747	0.324438	0.928301	1.1911	2.41272	2.89432	2.69084	1.24841	1.26409	1.41658	1.02297	0.822174	2.0393	1.63132
azolla_contig_406|89087|PACid:15406354|6E-48|PF00067|cytochrome P450, family 709, subfamily B, polypeptide 2|	471	45	49	38	68	29	22	134	14	56	28	40	58	57	35	45	61	49	32	13	93	59	63	5.55615	6.04182	6.61123	9.53996	3.34353	2.9806	22.3906	2.8102	7.03337	3.89856	5.40043	7.9001	6.4671	5.67766	5.96765	7.2657	4.92597	4.41039	3.18008	12.9003	10.6545	8.92444	6.06973	5.28803	12.6004	5.46596
azolla_contig_37573	306	1	3	2	5	6	0	1	1	0	1	1	0	0	5	6	3	11	9	3	1	0	2	0.12347	0.369907	0.347959	0.701467	0.691765	0	0.167094	0.200729	0	0.139234	0.135011	0	0	0.811094	0.795687	0.357329	1.10583	1.24042	0.733864	0.138712	0	0.283316	0.280446	0.464411	0.183911	0.0696172
azolla_contig_8112|441916|PACid:15411674|2E-168|PF03727,PF00349|hexokinase 2|	1661	381	372	269	376	379	301	487	444	528	469	325	337	362	265	329	343	858	625	325	471	356	440	47.0421	45.8685	46.8005	52.7503	43.6965	40.78	81.3746	89.1236	66.3146	65.3009	43.8785	45.9023	41.0718	42.988	43.6302	40.8547	86.2548	86.1405	79.502	65.3336	64.288	62.3294	46.5704	45.7423	85.2491	65.8078
azolla_contig_17572|164567|PACid:15411376|5E-41|PF02705|K+ uptake transporter 3|	535	51	49	40	44	54	41	66	57	89	66	35	45	51	41	33	37	141	86	53	57	47	75	6.29697	6.04182	6.95919	6.17291	6.22589	5.55475	11.0282	11.4415	11.178	9.18947	4.72538	6.12939	5.78635	6.65097	4.37628	4.40706	14.1747	11.8529	12.9649	7.90661	8.48746	10.6243	6.43266	5.98452	11.2349	10.1837
azolla_contig_15243|91117|PACid:15413189|0.000009|PF00149|purple acid phosphatase 3|	698	40	33	54	63	66	42	43	42	65	66	37	30	56	49	37	55	59	47	30	71	58	91	4.9388	4.06898	9.39491	8.83849	7.60942	5.69023	7.18503	8.43061	8.16373	9.18947	4.9954	4.08626	6.35364	7.94873	4.90674	6.55104	5.93127	6.47776	7.33864	9.84858	10.4739	12.8909	6.13423	7.37938	7.80782	8.6766
azolla_contig_11126	246	33	57	26	60	72	50	66	31	96	95	58	60	66	70	72	81	117	72	32	93	45	78	4.07451	7.02824	4.52347	8.41761	8.30118	6.77408	11.0282	6.22259	12.0572	13.2273	7.83063	8.17252	7.48822	11.3553	9.54824	9.64789	11.762	9.92338	7.82788	12.9003	8.12629	11.0493	5.20874	7.83096	8.62539	12.6422
azolla_contig_4175|76216|PACid:15414207|6E-59|PF00069|Protein kinase superfamily protein|	1417	248	216	179	204	150	177	213	146	299	222	188	172	228	111	177	144	357	246	127	228	163	206	30.6206	26.6333	31.1424	28.6199	17.2941	23.9802	35.591	29.3064	37.5531	30.91	25.382	23.4279	25.8684	18.0063	23.4728	17.1518	35.8892	33.9049	31.0669	31.6264	29.4352	29.1815	29.4654	23.2981	32.4487	34.2316
azolla_contig_9805|441012|PACid:15404637|0.000000000002|PF05739|syntaxin of plants 51|	864	112	106	67	93	125	76	107	117	147	163	88	65	122	67	94	95	189	156	73	97	80	112	13.8286	13.0701	11.6566	13.0473	14.4118	10.2966	17.879	23.4853	18.4626	22.6952	11.881	8.85356	13.8419	10.8687	12.4658	11.3154	19.0002	21.5007	17.8574	13.4551	14.4467	15.8657	12.8518	12.5852	20.6822	20.5789
azolla_contig_3177|175502|PACid:15421214|0|PF00282|Pyridoxal phosphate (PLP)-dependent transferases superfamily protein|	1570	1151	1291	1062	1328	1488	1349	1249	1046	1660	1589	2089	2154	1969	1918	2214	2404	2960	2220	1336	3393	2644	3246	142.114	159.183	184.766	186.31	171.558	182.765	208.7	209.962	208.489	221.243	282.038	293.393	223.399	311.136	293.608	286.34	297.569	305.971	326.814	470.651	477.465	459.821	162.021	180.211	209.331	214.866
azolla_contig_34505|95740|PACid:15407038|1E-98|PF00394,PF07731,PF07732|laccase 17|	830	85	113	69	88	75	77	151	92	153	131	50	102	49	46	41	63	148	96	59	66	84	67	10.495	13.9332	12.0046	12.3458	8.64706	10.4321	25.2311	18.4671	19.2162	18.2397	6.75054	13.8933	5.55944	7.46207	5.43719	7.50392	14.8784	13.2312	14.4327	9.15502	15.1691	9.49107	12.1442	10.475	21.8491	18.7279
azolla_contig_19503	281	46	35	25	48	43	26	38	36	58	52	20	31	34	18	22	28	64	53	10	52	33	54	5.67962	4.31559	4.34949	6.73409	4.95765	3.52252	6.34956	7.22624	7.28456	7.24019	2.70022	4.22247	3.85757	2.91994	2.91752	3.33507	6.43392	7.30471	2.44621	7.21305	5.95928	7.64952	4.78157	5.07142	6.7879	7.26237
azolla_contig_24491|84118|PACid:15414792|6E-26|PF05028|Poly (ADP-ribose) glycohydrolase (PARG)|	803	88	87	74	80	80	67	69	45	80	73	75	88	105	60	76	70	91	83	60	85	61	75	10.8654	10.7273	12.8745	11.2235	9.22353	9.07727	11.5295	9.0328	10.0477	10.1641	10.1258	11.9864	11.9131	9.73313	10.0787	8.33768	9.14823	11.4395	14.6773	11.7906	11.0156	10.6243	11.4891	9.84143	10.2811	10.1059
azolla_contig_6988	277	2	3	0	2	2	0	0	0	4	1	5	12	3	0	0	0	5	1	1	1	3	1	0.24694	0.369907	0	0.280587	0.230588	0	0	0	0.502383	0.139234	0.675054	1.6345	0.340374	0	0	0	0.50265	0.137825	0.244621	0.138712	0.541753	0.141658	0.205616	0.170392	0	0.320809
azolla_contig_25077	216	8	10	7	10	6	3	4	4	2	1	6	6	7	5	5	3	16	5	3	3	1	5	0.987761	1.23302	1.21786	1.40293	0.691765	0.406445	0.668375	0.802915	0.251192	0.139234	0.810065	0.817252	0.794205	0.811094	0.663072	0.357329	1.60848	0.689124	0.733864	0.416137	0.180584	0.708289	1.14621	0.833715	0.735645	0.195213
azolla_contig_27250|96946|PACid:15411639|0.0000000007|PF08645|phosphoesterase|	408	18	18	14	8	15	7	13	7	24	21	18	17	38	3	6	6	30	25	18	28	24	30	2.22246	2.21944	2.43572	1.12235	1.72941	0.948371	2.17222	1.4051	3.0143	2.92392	2.43019	2.31555	4.3114	0.486657	0.795687	0.714659	3.0159	3.44562	4.40318	3.88395	4.33402	4.24973	2.29254	1.26671	1.78866	2.96911
azolla_contig_8921|54760|PACid:15420134|3E-24|PF00994,PF01507|phosphoadenosine phosphosulfate (PAPS) reductase family protein|	659	31	26	27	29	44	32	38	34	51	45	24	24	34	22	26	29	67	36	50	43	43	61	3.82757	3.20586	4.69745	4.06851	5.07294	4.33541	6.34956	6.82478	6.40539	6.26555	3.24026	3.26901	3.85757	3.56882	3.44798	3.45418	6.73551	4.96169	12.2311	5.96463	7.76512	8.64113	3.9103	4.49229	6.58717	6.33547
azolla_contig_33669	225	9	8	8	10	14	6	45	20	46	23	17	10	7	10	20	8	72	48	18	47	18	31	1.11123	0.98642	1.39184	1.40293	1.61412	0.81289	7.51922	4.01458	5.77741	3.20239	2.29518	1.36209	0.794205	1.62219	2.65229	0.952878	7.23816	6.61559	4.40318	6.51948	3.25052	4.39139	1.16316	1.27665	5.7669	4.4899
azolla_contig_33906	523	7	8	2	1	5	3	4	9	11	10	7	3	8	0	7	2	7	6	0	1	0	0	0.86429	0.98642	0.347959	0.140293	0.576471	0.406445	0.668375	1.80656	1.38155	1.39234	0.945076	0.408626	0.907663	0	0.928301	0.23822	0.70371	0.826948	0	0.138712	0	0	0.73289	0.374403	1.23747	1.38695
azolla_contig_9814|76216|PACid:15414207|3E-33|PF00069|Protein kinase superfamily protein|	624	155	152	102	133	113	93	127	87	175	129	111	97	127	57	87	99	187	152	89	127	108	113	19.1379	18.742	17.7459	18.659	13.0282	12.5998	21.2209	17.4634	21.9793	17.9612	14.9862	13.2122	14.4091	9.24648	11.5375	11.7919	18.7991	20.9494	21.7713	17.6165	19.5031	16.0073	18.5419	14.7624	19.3422	19.9703
azolla_contig_34777	648	71	90	49	98	70	71	88	60	169	128	125	80	112	68	108	61	155	144	89	108	76	117	8.76637	11.0972	8.52501	13.7488	8.07059	9.6192	14.7042	12.0437	21.2257	17.822	16.8763	10.8967	12.7073	11.0309	14.3224	7.2657	15.5822	19.8468	21.7713	14.9809	13.7244	16.574	9.46287	10.4795	13.374	19.5238
azolla_contig_27418	452	16	25	18	20	22	28	30	16	75	29	21	17	16	21	29	31	54	41	8	41	33	46	1.97552	3.08256	3.13164	2.80587	2.53647	3.79349	5.01281	3.21166	9.41969	4.0378	2.83523	2.31555	1.81533	3.4066	3.84582	3.6924	5.42862	5.65081	1.95697	5.68721	5.95928	6.51626	2.72991	3.04528	4.11224	6.72874
azolla_contig_12792|84710|PACid:15419283|2E-129|PF00225|kinesin 5|	1816	464	438	371	413	508	481	443	415	725	697	415	443	598	371	469	438	788	692	380	699	509	704	57.2901	54.0065	64.5465	57.9412	58.5694	65.1667	74.0225	83.3025	91.057	97.0464	56.0295	60.3404	67.8478	60.1832	62.1962	52.1701	79.2177	95.3747	92.9561	96.96	91.9174	99.7271	58.6144	60.5591	78.6625	94.0517
azolla_contig_9714|71942|PACid:15404814|5E-36|PF05562|Cold acclimation protein WCOR413 family|	696	1085	1097	867	964	1149	973	1160	1235	1370	1261	836	788	1049	707	742	989	1735	1620	848	1121	849	1261	133.965	135.263	150.84	135.243	132.473	131.824	193.829	247.9	172.066	175.575	112.869	107.332	119.017	114.689	98.4	117.8	174.42	223.276	207.439	155.497	153.316	178.63	140.023	133.18	220.864	173.82
azolla_contig_27388|80214|PACid:15403685|0.0000000009|PF00394,PF07731,PF07732|laccase 12|	258	132	104	51	107	51	38	88	75	104	93	127	34	82	37	62	64	183	106	40	133	64	115	16.298	12.8235	8.87297	15.0114	5.88	5.1483	14.7042	15.0547	13.062	12.9488	17.1464	4.6311	9.30355	6.0021	8.2221	7.62303	18.397	14.6094	9.78486	18.4488	11.5574	16.2906	12.6648	8.6799	14.8795	13.0054
azolla_contig_18285	545	1	2	1	4	7	4	2	3	4	8	1	2	2	6	8	9	12	4	2	4	2	5	0.12347	0.246605	0.17398	0.561174	0.807059	0.541926	0.334187	0.602187	0.502383	1.11388	0.135011	0.272417	0.226916	0.973313	1.06092	1.07199	1.20636	0.551299	0.489243	0.55485	0.361169	0.708289	0.181352	0.63672	0.468187	0.808129
azolla_contig_1215|268686|PACid:15415835|0.00000002|PF01105|emp24/gp25L/p24 family/GOLD family protein|	365	117	121	80	104	142	103	97	111	181	143	99	115	129	124	135	136	179	117	71	169	112	174	14.446	14.9196	13.9184	14.5905	16.3718	13.9546	16.2081	22.2809	22.7328	19.9105	13.3661	15.664	14.6361	20.1151	17.903	16.1989	17.9949	16.1255	17.3681	23.4424	20.2254	24.6485	14.428	14.9723	19.2445	21.3217
azolla_contig_9997|270155|PACid:15418028|2E-32|PF03151,PF00892|glucose-6-phosphate/phosphate translocator 2|	244	246	279	144	215	302	240	444	318	463	372	371	292	359	238	330	334	817	585	204	504	227	435	30.3736	34.4014	25.0531	30.1631	34.8188	32.5156	74.1896	63.8318	58.1509	51.7952	50.089	39.7729	40.7314	38.6081	43.7628	39.7827	82.133	80.6275	49.9028	69.9111	40.9926	61.6211	29.9427	32.4992	69.0107	54.973
azolla_contig_16856|11806|PACid:15405461|4E-117|PF00650|Sec14p-like phosphatidylinositol transfer family protein|	1341	177	138	112	165	154	104	183	134	253	198	141	140	155	106	124	136	229	207	128	183	160	180	21.8542	17.0157	19.4857	23.1484	17.7553	14.0901	30.5781	26.8977	31.7757	27.5684	19.0365	19.0692	17.586	17.1952	16.4442	16.1989	23.0214	28.5297	31.3115	25.3844	28.8935	25.4984	19.4519	18.3313	28.7379	29.6721
azolla_contig_15859	387	66	65	35	69	61	44	46	40	74	82	39	44	54	24	32	49	75	52	21	74	49	72	8.14902	8.01466	6.08929	9.68025	7.03294	5.96119	7.68631	8.02915	9.29409	11.4172	5.26542	5.99318	6.12673	3.89325	4.24366	5.83638	7.53975	7.16689	5.13705	10.2647	8.84863	10.1994	7.41766	7.55813	7.85773	10.3557
azolla_contig_1404|111216|PACid:15408756|0|PF00311|phosphoenolpyruvate carboxylase 1|	1605	3558	3158	2517	2493	2564	2184	3447	3000	4360	4483	3694	3290	3919	2215	2511	3267	6442	4866	2897	4426	3729	4728	439.306	389.389	437.907	349.752	295.614	295.892	575.972	602.187	547.598	624.188	498.73	448.127	444.641	359.315	332.995	389.132	647.615	670.655	708.668	613.941	673.399	669.758	422.201	313.753	589.079	585.893
azolla_contig_8067	242	20	8	9	17	16	15	24	13	31	29	21	44	27	69	50	69	67	46	23	72	32	47	2.4694	0.98642	1.56582	2.38499	1.84471	2.03222	4.01025	2.60948	3.89347	4.0378	2.83523	5.99318	3.06336	11.1931	6.63072	8.21857	6.73551	6.33994	5.62629	9.9873	5.7787	6.65792	1.67388	2.08731	3.30986	3.96563
azolla_contig_34923|163802|PACid:15410614|7E-89|PF04652,PF02364|callose synthase 5|	921	50	38	30	24	32	32	32	26	36	30	31	26	35	19	36	18	71	49	27	25	22	47	6.1735	4.68549	5.21939	3.36704	3.68941	4.33541	5.347	5.21895	4.52145	4.17703	4.18533	3.54143	3.97103	3.08216	4.77412	2.14398	7.13763	6.75341	6.60478	3.46781	3.97285	6.65792	5.35946	3.79729	5.28297	4.34924
azolla_contig_30289	552	86	90	58	93	129	69	106	78	144	146	96	90	134	81	80	101	185	142	99	149	88	151	10.6184	11.0972	10.0908	13.0473	14.8729	9.34823	17.7119	15.6569	18.0858	20.3282	12.961	12.2588	15.2034	13.1397	10.6092	12.0301	18.5981	19.5711	24.2175	20.6682	15.8914	21.3903	10.6022	12.4228	16.6844	19.207
azolla_contig_20056	502	31	23	10	21	24	16	42	30	33	21	23	17	20	15	20	21	77	29	12	29	22	29	3.82757	2.83596	1.7398	2.94616	2.76706	2.16771	7.01794	6.02187	4.14466	2.92392	3.10525	2.31555	2.26916	2.43328	2.65229	2.50131	7.74081	3.99692	2.93546	4.02266	3.97285	4.10808	2.80111	2.62698	6.5199	3.53429
azolla_contig_36763	608	8	12	1	2	0	1	0	1	7	3	14	6	6	2	0	0	4	1	0	7	4	6	0.987761	1.47963	0.17398	0.280587	0	0.135482	0	0.200729	0.879171	0.417703	1.89015	0.817252	0.680747	0.324438	0	0	0.40212	0.137825	0	0.970987	0.722337	0.849947	0.880457	0.13869	0.100364	0.648437
azolla_contig_3783	230	149	181	95	110	260	194	177	159	315	260	149	198	207	188	193	225	318	196	91	339	166	275	18.397	22.3177	16.5281	15.4323	29.9765	26.2834	29.5756	31.9159	39.5627	36.2009	20.1166	26.9693	23.4858	30.4972	25.5946	26.7997	31.9686	27.0136	22.2605	47.0235	29.977	38.9559	19.081	23.8974	30.7457	37.8818
azolla_contig_26374|84118|PACid:15414792|3E-48|PF05028|Poly (ADP-ribose) glycohydrolase (PARG)|	477	43	41	40	54	58	40	40	33	66	59	39	61	61	37	33	60	76	56	23	54	37	52	5.30921	5.0554	6.95919	7.57585	6.68706	5.41926	6.68375	6.62405	8.28932	8.21483	5.26542	8.30873	6.92093	6.0021	4.37628	7.14659	7.64028	7.71818	5.62629	7.49047	6.68162	7.36621	5.7746	6.56072	6.6539	8.25208
azolla_contig_1107|168461|PACid:15422138|0|PF00378,PF00725,PF02737|multifunctional protein 2|	2917	1216	1053	968	1197	1346	1267	1594	1332	1725	1565	1121	1056	1308	953	1304	1342	2633	1966	1222	1533	1191	1620	150.14	129.837	168.412	167.931	155.186	171.655	266.347	267.371	216.653	217.902	151.347	143.836	148.403	154.595	172.929	159.845	264.696	270.963	298.927	212.646	215.076	229.486	149.463	164.924	266.859	217.277
azolla_contig_27915|32076|PACid:15416911|0.000000000000001|PF08245|DHFS-FPGS homolog B|	371	20	25	15	18	21	20	30	23	35	38	24	20	24	11	20	10	45	40	18	37	25	30	2.4694	3.08256	2.6097	2.52528	2.42118	2.70963	5.01281	4.61676	4.39585	5.29091	3.24026	2.72417	2.72299	1.78441	2.65229	1.1911	4.52385	5.51299	4.40318	5.13236	4.51461	4.24973	2.72055	2.55203	4.81479	4.84338
azolla_contig_26183|410426|PACid:15405589|3E-26|0|0|	773	146	143	127	139	154	117	109	111	191	172	160	131	183	91	104	119	253	188	125	144	158	218	18.0266	17.6323	22.0954	19.5008	17.7553	15.8513	18.2132	22.2809	23.9888	23.9483	21.6017	17.8433	20.7628	14.7619	13.7919	14.1741	25.4341	25.911	30.5777	19.9746	28.5323	30.8814	19.2514	17.7025	20.2471	23.9686
azolla_contig_34310	235	4	4	1	9	2	4	6	3	11	5	2	1	3	7	8	10	7	4	3	5	2	10	0.49388	0.49321	0.17398	1.26264	0.230588	0.541926	1.00256	0.602187	1.38155	0.696172	0.270022	0.136209	0.340374	1.13553	1.06092	1.1911	0.70371	0.551299	0.733864	0.693562	0.361169	1.41658	0.387023	0.678385	0.802374	1.03886
azolla_contig_31581|131171|PACid:15422507|0.0000000006|PF03031|Haloacid dehalogenase-like hydrolase (HAD) superfamily protein|	370	38	43	28	48	52	36	52	44	69	84	29	33	51	37	36	53	88	89	63	59	41	74	4.69186	5.30201	4.87143	6.73409	5.9953	4.87734	8.68887	8.83207	8.66611	11.6957	3.91531	4.49489	5.78635	6.0021	4.77412	6.31282	8.84664	12.2664	15.4111	8.18403	7.40396	10.4827	4.9551	5.86891	8.76047	10.1809
azolla_contig_17722|80474|PACid:15405346|0.00000000003|PF01823|MAC/Perforin domain-containing protein|	843	97	98	81	81	123	93	92	93	137	122	63	83	114	78	68	87	134	102	72	122	90	137	11.9766	12.0836	14.0924	11.3638	14.1812	12.5998	15.3726	18.6678	17.2066	16.9866	8.50568	11.3053	12.9342	12.6531	9.01779	10.3625	13.471	14.0581	17.6127	16.9229	16.2526	19.4071	12.7175	12.7149	17.0202	17.0966
azolla_contig_1631|437975|PACid:15422001|6E-47|0|0|	1174	226	205	220	186	284	282	316	244	424	435	246	278	260	314	355	355	463	412	237	318	255	306	27.9042	25.277	38.2755	26.0946	32.7435	38.2058	52.8016	48.9778	53.2526	60.567	33.2127	37.866	29.499	50.9367	47.0781	42.284	46.5454	56.7838	57.9753	44.1106	46.049	43.3473	30.4856	32.348	50.8897	56.9098
azolla_contig_1247	231	3	13	5	10	9	4	20	8	18	9	10	3	7	5	8	10	35	14	4	24	8	26	0.37041	1.60293	0.869899	1.40293	1.03765	0.541926	3.34187	1.60583	2.26072	1.25311	1.35011	0.408626	0.794205	0.811094	1.06092	1.1911	3.51855	1.92955	0.978486	3.3291	1.44467	3.6831	0.947747	0.99417	2.47385	1.75692
azolla_contig_23119|167511|PACid:15419968|0.000000002|PF02453|Reticulon family protein|	1012	286	286	303	269	422	305	343	403	470	473	221	312	393	237	227	356	580	431	335	376	369	451	35.3124	35.2645	52.7159	37.7389	48.6541	41.3219	57.3131	80.8937	59.03	65.8579	29.8374	42.4971	44.5889	38.4459	30.1035	42.4031	58.3074	59.4025	81.9482	52.1559	66.6356	63.8877	41.0976	42.5717	69.1034	62.444
azolla_contig_1207	463	131	197	137	178	164	107	217	123	390	338	243	189	296	152	160	172	339	283	146	389	205	421	16.1746	24.2906	23.8352	24.9722	18.9082	14.4965	36.2593	24.6896	48.9824	47.0612	32.8076	25.7434	33.5835	24.6573	21.2183	20.4869	34.0797	39.0044	35.7147	53.9591	37.0198	59.6379	21.4335	19.459	30.4745	48.0218
azolla_contig_5727	858	31	36	33	59	44	37	47	37	48	38	33	32	40	20	29	28	65	43	32	55	28	33	3.82757	4.43889	5.74133	8.27732	5.07294	5.01282	7.8534	7.42697	6.0286	5.29091	4.45536	4.35868	4.53831	3.24438	3.84582	3.33507	6.53445	5.92646	7.82788	7.62918	5.05636	4.67471	4.66926	6.12103	7.64019	5.65975
azolla_contig_10819|65861|PACid:15408630|6E-29|PF00097|SUGAR-INSENSITIVE 3|	636	102	116	71	110	97	89	110	97	118	142	62	81	79	68	64	52	171	126	87	141	106	142	12.5939	14.3031	12.3526	15.4323	11.1835	12.0579	18.3803	19.4707	14.8203	19.7713	8.37067	11.0329	8.96317	11.0309	8.48733	6.19371	17.1906	17.3659	21.2821	19.5585	19.1419	20.1154	13.0832	12.8912	18.9255	17.2958
azolla_contig_7027	576	54	54	52	50	70	59	47	31	65	40	24	41	65	39	41	47	54	43	25	82	51	65	6.66738	6.65833	9.04695	7.01467	8.07059	7.99342	7.8534	6.22259	8.16373	5.56938	3.24026	5.58456	7.37476	6.32654	5.43719	5.59816	5.42862	5.92646	6.11553	11.3744	9.2098	9.20776	7.45755	7.69289	7.038	6.86655
azolla_contig_37235|54023|PACid:15414777|4E-23|PF02386|high-affinity K+ transporter 1|	694	131	147	98	92	104	97	121	122	162	138	53	102	89	60	71	59	158	99	61	95	94	94	16.1746	18.1255	17.05	12.907	11.9906	13.1417	20.2183	24.4889	20.3465	19.2144	7.15557	13.8933	10.0978	9.73313	9.41563	7.02748	15.8837	13.6446	14.9219	13.1777	16.9749	13.3158	17.1167	12.6798	22.3536	19.7804
azolla_contig_1943	659	335	297	256	288	350	269	503	499	556	534	295	315	370	225	231	344	837	618	376	487	423	574	41.3625	36.6208	44.5388	40.4045	40.353	36.4446	84.0481	100.164	69.8313	74.3512	39.8282	42.9057	41.9794	36.4993	30.6339	40.9738	84.1436	85.1757	91.9776	67.553	76.3872	81.3116	40.8407	39.0673	92.1059	72.0912
azolla_contig_1563|90522|PACid:15413342|1E-148|PF00609,PF00781,PF00130|diacylglycerol kinase1|	1755	228	188	175	256	228	179	214	211	300	254	153	140	202	141	159	242	382	290	185	248	169	238	28.1512	23.1809	30.4465	35.9151	26.2871	24.2512	35.7581	42.3538	37.6787	35.3655	20.6567	19.0692	22.9185	22.8729	21.0857	28.8246	38.4025	39.9692	45.255	34.4007	30.5187	33.7146	27.2595	28.8178	39.0559	36.5221
azolla_contig_34903	432	4	15	4	7	9	12	15	5	23	5	15	11	14	8	5	9	30	22	13	15	9	21	0.49388	1.84954	0.695919	0.982054	1.03765	1.62578	2.50641	1.00364	2.8887	0.696172	2.02516	1.4983	1.58841	1.29775	0.663072	1.07199	3.0159	3.03214	3.18008	2.08069	1.62526	2.97481	1.01311	1.21516	1.75502	1.79244
azolla_contig_14044|112658|PACid:15414954|5E-47|PF08294|0|	871	306	290	255	160	222	165	222	222	345	328	252	293	357	168	208	218	367	313	187	293	283	355	37.7818	35.7577	44.3648	22.447	25.5953	22.3545	37.0948	44.5618	43.3306	45.6689	34.0227	39.9091	40.5045	27.2528	27.5838	25.9659	36.8945	43.1391	45.7442	40.6427	51.1054	50.2885	39.3015	23.4656	40.8283	44.4997
azolla_contig_14288|175507|PACid:15421220|2E-36|PF01575|enoyl-CoA hydratase 2|	496	108	88	94	107	113	97	75	81	138	116	91	103	94	91	64	103	144	104	96	139	114	168	13.3348	10.8506	16.3541	15.0114	13.0282	13.1417	12.532	16.259	17.3322	16.1512	12.286	14.0295	10.665	14.7619	8.48733	12.2683	14.4763	14.3338	23.4837	19.281	20.5866	23.7985	13.5132	13.7271	14.3955	16.7417
azolla_contig_17908	314	95	84	54	86	119	116	541	376	472	352	89	108	66	106	93	161	1113	622	250	503	339	374	11.7297	10.3574	9.39491	12.0652	13.72	15.7159	90.3977	75.474	59.2812	49.0105	12.016	14.7105	7.48822	17.1952	12.3331	19.1767	111.89	85.727	61.1553	69.7724	61.2181	52.98	10.494	13.8337	82.9359	54.1459
azolla_contig_4666|173355|PACid:15414147|0.00000008|PF08356,PF08477,PF08355|MIRO-related GTP-ase 1|	220	4	10	0	4	10	5	9	4	3	4	2	0	16	0	10	7	16	11	0	0	0	0	0.49388	1.23302	0	0.561174	1.15294	0.677408	1.50384	0.802915	0.376787	0.556938	0.270022	0	1.81533	0	1.32614	0.833768	1.60848	1.51607	0	0	0	0	0.575635	0.797175	1.15338	0.466863
azolla_contig_1633|84327|PACid:15416273|3E-107|PF00984,PF03720,PF03721|UDP-glucose 6-dehydrogenase family protein|	541	265	273	170	164	245	157	268	259	366	341	276	194	298	152	205	236	436	388	204	330	239	338	32.7196	33.6616	29.5766	23.0081	28.2471	21.2706	44.7811	51.9888	45.9681	47.4789	37.263	26.4245	33.8104	24.6573	27.186	28.1099	43.8311	53.476	49.9028	45.7751	43.1596	47.8803	31.9859	24.1753	48.3849	46.7235
azolla_contig_2289|270170|PACid:15418064|0|PF01066|aminoalcoholphosphotransferase 1|	1889	1677	1579	1381	1420	2212	1614	1542	1326	2165	2021	1501	1377	2248	1134	1304	1532	2392	2136	1292	1850	1456	2049	207.059	194.695	240.266	199.217	255.031	218.667	257.658	266.166	271.915	281.393	202.651	187.559	255.053	183.956	172.929	182.476	240.468	294.394	316.051	256.618	262.931	290.257	214.007	224.305	261.912	276.654
azolla_contig_3652	757	83	96	76	111	143	100	134	126	165	169	81	109	147	76	82	115	179	123	78	167	83	152	10.248	11.837	13.2225	15.5726	16.4871	13.5482	22.3906	25.2918	20.7233	23.5306	10.9359	14.8467	16.6783	12.3286	10.8744	13.6976	17.9949	16.9524	19.0805	23.165	14.9885	21.532	11.7692	15.2026	23.8412	22.127
azolla_contig_4087|79963|PACid:15405969|2E-109|PF07714|Protein kinase superfamily protein|	1773	207	191	126	199	193	142	142	133	233	172	119	139	147	114	134	132	214	155	92	188	148	197	25.5583	23.5508	21.9214	27.9184	22.2518	19.2384	23.7273	26.6969	29.2638	23.9483	16.0663	18.933	16.6783	18.493	17.7703	15.7225	21.5134	21.3628	22.5052	26.0779	26.7265	27.9066	23.6768	23.1362	25.2121	26.6061
azolla_contig_9341	710	119	106	101	100	177	118	119	105	167	184	117	107	130	82	96	110	186	175	94	146	93	147	14.6929	13.0701	17.572	14.0293	20.4071	15.9868	19.8842	21.0765	20.9745	25.6191	15.7963	14.5743	14.7495	13.3019	12.731	13.1021	18.6986	24.1193	22.9944	20.252	16.7943	20.8237	15.1117	16.8077	20.4803	23.2968
azolla_contig_958|76555|PACid:15416463|0.000000002|0|F-box family protein|	568	113	88	98	92	121	100	123	128	181	202	104	95	138	109	102	130	243	203	116	200	136	193	13.9521	10.8506	17.05	12.907	13.9506	13.5482	20.5525	25.6933	22.7328	28.1254	14.0411	12.9398	15.6572	17.6819	13.5267	15.4843	24.4288	27.9784	28.3761	27.7425	24.5595	27.34	13.9509	13.4686	23.1229	25.4291
azolla_contig_11663|74840|PACid:15412945|5E-19|PF00582|Adenine nucleotide alpha hydrolases-like superfamily protein|	537	37	40	24	41	64	60	64	48	73	62	36	42	57	46	49	53	93	66	29	84	41	85	4.56839	4.9321	4.17551	5.75203	7.37883	8.1289	10.694	9.63498	9.16849	8.63253	4.86039	5.72076	6.4671	7.46207	6.49811	6.31282	9.34929	9.09643	7.09402	11.6518	7.40396	12.0409	4.55867	7.08659	10.1645	8.90051
azolla_contig_26222	614	53	50	34	48	59	37	84	66	89	83	18	25	38	36	33	39	115	96	64	69	46	66	6.54391	6.16512	5.91531	6.73409	6.80236	5.01282	14.0359	13.2481	11.178	11.5565	2.43019	3.40522	4.3114	5.83988	4.37628	4.64528	11.561	13.2312	15.6558	9.57116	8.30688	9.34942	6.20812	6.18309	13.642	11.3672
azolla_contig_22605|76555|PACid:15416463|3E-28|0|F-box family protein|	596	110	111	86	103	110	86	157	107	198	157	90	87	119	88	97	94	235	189	105	140	111	167	13.5817	13.6866	14.9623	14.4502	12.6824	11.6514	26.2337	21.478	24.868	21.8598	12.151	11.8502	13.5015	14.2753	12.8636	11.1963	23.6246	26.0489	25.6852	19.4197	20.0449	23.6569	14.0768	12.928	23.8558	23.3639
azolla_contig_27640	468	4	14	2	2	2	2	6	12	14	20	3	11	6	2	3	4	7	14	10	18	15	23	0.49388	1.72623	0.347959	0.280587	0.230588	0.270963	1.00256	2.40875	1.75834	2.78469	0.405032	1.4983	0.680747	0.324438	0.397843	0.476439	0.70371	1.92955	2.44621	2.49682	2.70876	3.25813	0.856025	0.260713	1.70565	2.27151
azolla_contig_4889|84327|PACid:15416273|1E-61|PF00984,PF03720,PF03721|UDP-glucose 6-dehydrogenase family protein|	343	203	184	121	128	168	109	218	180	235	285	158	174	220	113	118	188	340	269	137	284	173	276	25.0644	22.6877	21.0515	17.9576	19.3694	14.7675	36.4264	36.1312	29.515	39.6818	21.3317	23.7003	24.9607	18.3307	15.6485	22.3926	34.1802	37.0749	33.5131	39.3943	31.2411	39.0976	22.9345	17.3648	36.2788	34.5984
azolla_contig_2969	1763	56	62	56	57	77	53	44	51	66	85	31	41	59	54	46	86	82	55	38	60	63	78	6.91432	7.64475	9.74286	7.99673	8.87765	7.18053	7.35212	10.2372	8.28932	11.8349	4.18533	5.58456	6.69401	8.75982	6.10027	10.2434	8.24346	7.58036	9.29561	8.32275	11.3768	11.0493	8.10065	8.0183	8.79465	10.0621
azolla_contig_2512	525	183	208	137	174	182	126	233	155	431	316	285	208	344	159	166	184	390	309	166	469	241	479	22.595	25.6469	23.8352	24.4111	20.9835	17.0707	38.9328	31.113	54.1318	43.9981	38.4781	28.3314	39.0295	25.7928	22.014	21.9162	39.2067	42.5878	40.6072	65.0561	43.5208	67.8541	24.0257	20.8218	35.0229	49.0649
azolla_contig_4211	747	130	162	131	152	136	126	181	134	253	218	139	111	132	121	150	193	279	214	189	178	155	199	16.0511	19.975	22.7913	21.3246	15.68	17.0707	30.244	26.8977	31.7757	30.3531	18.7665	15.1192	14.9764	19.6285	19.8922	22.9882	28.0479	29.4945	46.2334	24.6908	27.9906	28.1899	19.6058	18.0251	28.5708	31.0644
azolla_contig_6047|437975|PACid:15422001|1E-26|0|0|	583	143	118	103	127	171	148	173	135	224	265	115	143	161	155	174	225	232	183	117	148	150	194	17.6562	14.5497	17.9199	17.8173	19.7153	20.0513	28.9072	27.0984	28.1335	36.8971	15.5262	19.4778	18.2667	25.1439	23.0749	26.7997	23.323	25.2219	28.6207	20.5294	27.0876	27.4816	16.7086	19.1946	28.0028	32.5153
azolla_contig_35457|76693|PACid:15417359|9E-75|PF01095|Pectin lyase-like superfamily protein|	616	559	159	226	114	123	207	324	325	187	346	218	148	276	235	216	349	392	354	75	226	137	197	69.0198	19.6051	39.3194	15.9935	14.1812	28.0447	54.1384	65.2369	23.4864	48.1751	29.4324	20.1589	31.3144	38.1214	28.6447	41.5693	39.4078	48.79	18.3466	31.349	24.74	27.9066	42.6481	19.4064	59.6876	35.8308
azolla_contig_33753	215	0	1	0	4	10	5	4	1	0	1	5	3	3	5	2	5	4	1	1	0	0	3	0	0.123302	0	0.561174	1.15294	0.677408	0.668375	0.200729	0	0.139234	0.675054	0.408626	0.340374	0.811094	0.265229	0.595549	0.40212	0.137825	0.244621	0	0	0.424973	0.0411008	0.797175	0.434552	0.0696172
azolla_contig_9047|82229|PACid:15409633|2E-148|PF00198,PF00364,PF02817|2-oxoacid dehydrogenases acyltransferase family protein|	1887	254	264	254	192	463	391	311	269	580	499	334	405	456	391	404	418	424	447	281	496	441	573	31.3614	32.5518	44.1909	26.9363	53.3812	52.9733	51.9661	53.9961	72.8456	69.478	45.0936	55.1645	51.7368	63.4276	53.5763	49.7879	42.6247	61.6077	68.7386	68.8014	79.6377	81.1699	36.0347	44.4303	52.9811	71.1618
azolla_contig_23112	327	8	11	6	19	20	17	14	12	27	13	3	5	4	11	5	15	24	16	5	18	10	26	0.987761	1.35633	1.04388	2.66558	2.30588	2.30319	2.33931	2.40875	3.39109	1.81005	0.405032	0.681043	0.453831	1.78441	0.663072	1.78665	2.41272	2.2052	1.22311	2.49682	1.80584	3.6831	1.12932	2.42488	2.37403	2.60057
azolla_contig_18684|444789|PACid:15419099|7E-24|PF07714,PF01842|ACT-like protein tyrosine kinase family protein|	355	60	47	25	50	46	53	77	44	92	62	50	45	49	38	50	58	142	80	40	75	38	58	7.4082	5.79522	4.34949	7.01467	5.30353	7.18053	12.8662	8.83207	11.5548	8.63253	6.75054	6.12939	5.55944	6.16432	6.63072	6.90837	14.2753	11.026	9.78486	10.4034	6.8622	8.21615	5.85097	6.49958	10.8491	10.0937
azolla_contig_17591	511	43	34	38	51	45	36	45	34	77	67	45	63	48	50	63	76	75	59	50	99	63	100	5.30921	4.19228	6.61123	7.15497	5.18824	4.87734	7.51922	6.82478	9.67088	9.32871	6.07549	8.58115	5.44598	8.11094	8.35471	9.05234	7.53975	8.13166	12.2311	13.7325	11.3768	14.1658	5.37091	5.74018	7.172	9.49979
azolla_contig_37509	295	5	15	7	1	3	3	0	0	1	0	17	8	9	1	1	3	0	0	0	2	0	0	0.61735	1.84954	1.21786	0.140293	0.345883	0.406445	0	0	0.125596	0	2.29518	1.08967	1.02112	0.162219	0.132614	0.357329	0	0	0	0.277425	0	0	1.22825	0.29754	0	0.0627979
azolla_contig_13074|227648|PACid:15406280|2E-24|0|nitrate transmembrane transporters|	331	289	270	164	291	260	187	162	177	270	282	178	188	230	157	235	249	568	246	162	320	194	296	35.6828	33.2917	28.5327	40.8254	29.9765	25.3351	27.0692	35.529	33.9109	39.2641	24.0319	25.6072	26.0953	25.4684	31.1644	29.6583	57.1011	33.9049	39.6287	44.388	35.0334	41.9307	32.5024	32.0457	31.2991	36.5875
azolla_contig_16486|403901|PACid:15411068|1E-77|PF05871|E2F/DP family winged-helix DNA-binding domain|	542	274	241	186	237	284	236	264	201	339	285	169	300	275	163	155	210	367	299	185	315	242	269	33.8308	29.7159	32.3602	33.2496	32.7435	31.9737	44.1127	40.3465	42.577	39.6818	22.8168	40.8626	31.2009	26.4417	20.5552	25.0131	36.8945	41.2096	45.255	43.6944	43.7014	38.106	31.969	32.6556	42.2296	41.1294
azolla_contig_20121	412	5	4	3	3	0	0	2	0	0	1	6	12	8	1	3	0	0	0	0	0	1	2	0.61735	0.49321	0.521939	0.42088	0	0	0.334187	0	0	0.139234	0.810065	1.6345	0.907663	0.162219	0.397843	0	0	0	0	0	0.180584	0.283316	0.544166	0.140293	0.167094	0.0696172
azolla_contig_259|172546|PACid:15412654|0.00000000009|PF00098,PF00076|RNA-binding (RRM/RBD/RNP motifs) family protein with retrovirus zinc finger-like domain|	316	983	1429	554	559	1065	744	2093	1482	2888	1850	1196	1194	1907	708	934	818	3847	1930	590	3153	1072	2113	121.371	176.199	96.3848	78.4241	122.788	100.798	349.727	297.48	362.721	257.584	161.473	162.633	216.364	114.851	123.862	97.4318	386.739	266.002	144.327	437.36	193.586	299.323	131.318	100.67	323.604	310.152
azolla_contig_19269|444789|PACid:15419099|7E-36|PF07714,PF01842|ACT-like protein tyrosine kinase family protein|	741	167	174	132	137	170	156	138	149	249	247	112	131	151	77	112	79	215	186	79	156	109	162	20.6195	21.4546	22.9653	19.2202	19.6	21.1351	23.0589	29.9086	31.2734	34.3909	15.1212	17.8433	17.1321	12.4909	14.8528	9.40967	21.614	25.6354	19.3251	21.6391	19.6837	22.9486	21.6798	19.9851	26.4838	32.8321
azolla_contig_12022|413196|PACid:15412306|4E-73|PF12612,PF02985|ARM repeat superfamily protein|	1172	175	163	139	154	227	183	160	138	210	224	156	146	207	123	139	170	269	243	151	224	192	259	21.6073	20.0983	24.1832	21.6052	26.1718	24.7931	26.735	27.7006	26.3751	31.1885	21.0617	19.8865	23.4858	19.9529	18.4334	20.2487	27.0426	33.4914	36.9378	31.0716	34.6722	36.6894	21.9629	24.19	27.2178	28.7818
azolla_contig_30718	279	13	9	4	0	2	0	2	0	8	3	5	3	7	1	1	7	6	4	0	3	2	0	1.60511	1.10972	0.695919	0	0.230588	0	0.334187	0	1.00477	0.417703	0.675054	0.408626	0.794205	0.162219	0.132614	0.833768	0.60318	0.551299	0	0.416137	0.361169	0	1.13692	0.0768628	0.167094	0.711235
azolla_contig_17153|132907|PACid:15409123|0|PF00694,PF00330|aconitase 3|	1490	210	197	201	110	157	131	178	186	350	269	225	267	318	142	165	201	338	268	139	302	247	320	25.9287	24.2906	34.9699	15.4323	18.1012	17.7481	29.7427	37.3356	43.9585	37.4541	30.3774	36.3677	36.0796	23.0351	21.8814	23.9411	33.9792	36.937	34.0024	41.8912	44.6043	45.3305	28.3964	17.0939	33.5391	40.7063
azolla_contig_24904|"404961|PACid:15414150|1E-79|PF02144|damaged DNA binding;exodeoxyribonuclease IIIs|	602	37	29	35	20	45	40	39	52	66	51	32	52	56	35	29	35	86	60	44	51	50	74	4.56839	3.57577	6.08929	2.80587	5.18824	5.41926	6.51665	10.4379	8.28932	7.10096	4.32035	7.08285	6.35364	5.67766	3.84582	4.16884	8.64558	8.26948	10.7633	7.07433	9.02921	10.4827	4.74448	4.47112	8.47728	7.69514
azolla_contig_2874|437670|PACid:15419823|8E-84|PF03110|squamosa promoter binding protein-like 1|	2665	934	813	725	901	928	843	755	692	1042	981	687	699	943	632	732	775	1087	940	633	1046	829	1048	115.321	100.245	126.135	126.404	106.993	114.211	126.156	138.904	130.871	136.589	92.7524	95.2099	106.991	102.522	97.0738	92.3101	109.276	129.555	154.845	145.093	149.704	148.457	113.9	115.869	132.53	133.73
azolla_contig_31245|404075|PACid:15407082|3E-103|PF00394,PF07731,PF07732|laccase 12|	994	682	517	310	537	259	244	456	303	524	502	563	222	411	186	371	365	926	565	283	688	346	522	84.2066	63.7474	53.9337	75.3376	29.8612	33.0575	76.1947	60.8208	65.8122	69.8957	76.0111	30.2383	46.6312	30.1727	49.2	43.4751	93.0908	77.871	69.2279	95.4342	62.4822	73.9454	67.2959	46.0854	68.5078	67.8539
azolla_contig_4170	570	2	6	3	1	11	5	19	10	68	36	6	6	7	3	2	5	24	22	22	81	50	97	0.24694	0.739815	0.521939	0.140293	1.26824	0.677408	3.17478	2.00729	8.54052	5.01244	0.810065	0.817252	0.794205	0.486657	0.265229	0.595549	2.41272	3.03214	5.38167	11.2357	9.02921	13.7408	0.502898	0.695313	2.59103	6.77648
azolla_contig_15680|423173|PACid:15419413|0.0000008|PF00098|zinc knuckle (CCHC-type) family protein|	956	107	120	68	79	109	100	133	100	152	137	101	112	138	71	95	89	191	127	87	150	109	160	13.2113	14.7963	11.8306	11.0832	12.5671	13.5482	22.2235	20.0729	19.0906	19.0751	13.6361	15.2554	15.6572	11.5175	12.5984	10.6008	19.2012	17.5037	21.2821	20.8069	19.6837	22.6652	13.2794	12.3995	21.1482	19.0828
azolla_contig_23957|407889|PACid:15421997|2E-25|0|0|	968	69	87	61	71	99	84	86	66	146	130	65	76	102	66	80	95	117	89	57	115	79	130	8.51943	10.7273	10.6128	9.96084	11.4141	11.3805	14.3701	13.2481	18.337	18.1005	8.7757	10.3519	11.5727	10.7064	10.6092	11.3154	11.762	12.2664	13.9434	15.9519	14.2662	18.4155	9.95317	10.9185	13.8091	18.2187
azolla_contig_37337	602	1	8	1	4	5	4	21	13	8	7	9	2	4	8	9	5	31	33	9	17	9	5	0.12347	0.98642	0.17398	0.561174	0.576471	0.541926	3.50897	2.60948	1.00477	0.974641	1.2151	0.272417	0.453831	1.29775	1.19353	0.595549	3.11643	4.54822	2.20159	2.35811	1.62526	0.708289	0.427956	0.559857	3.05922	0.989704
azolla_contig_7239	362	25	15	14	8	11	3	45	24	49	33	11	13	15	5	6	7	84	70	34	39	22	47	3.08675	1.84954	2.43572	1.12235	1.26824	0.406445	7.51922	4.81749	6.15419	4.59474	1.48512	1.77071	1.70187	0.811094	0.795687	0.833768	8.44452	9.64773	8.31713	5.40978	3.97285	6.65792	2.45733	0.932343	6.16835	5.37447
azolla_contig_10699|6427|PACid:15421498|6E-40|PF04146|evolutionarily conserved C-terminal region 5|	506	74	70	67	46	73	58	103	74	108	88	54	76	86	49	59	55	123	97	60	72	62	93	9.13678	8.63117	11.6566	6.4535	8.41647	7.85793	17.2107	14.8539	13.5643	12.2526	7.29058	10.3519	9.75738	7.94873	7.82426	6.55104	12.3652	13.369	14.6773	9.9873	11.1962	13.1742	9.8082	7.57597	16.0323	12.9085
azolla_contig_25663|21427|PACid:15409684|0.0000000000001|PF01535|Pentatricopeptide repeat (PPR) superfamily protein|	319	9	6	6	3	1	2	1	1	5	9	8	5	4	0	1	0	3	1	0	4	0	2	1.11123	0.739815	1.04388	0.42088	0.115294	0.270963	0.167094	0.200729	0.627979	1.25311	1.08009	0.681043	0.453831	0	0.132614	0	0.30159	0.137825	0	0.55485	0	0.283316	0.964975	0.269046	0.183911	0.940544
azolla_contig_18467	455	38	39	24	33	39	35	41	52	87	51	28	26	35	31	28	29	83	58	39	47	26	47	4.69186	4.8088	4.17551	4.62968	4.49647	4.74186	6.85084	10.4379	10.9268	7.10096	3.7803	3.54143	3.97103	5.02879	3.71321	3.45418	8.34399	7.99383	9.54023	6.51948	4.69519	6.65792	4.55872	4.62267	8.64437	9.0139
azolla_contig_25183|402546|PACid:15405012|2E-100|PF06792,PF09370|0|	886	113	119	92	64	92	89	125	98	156	133	104	95	124	66	90	86	180	140	89	134	111	139	13.9521	14.673	16.0061	8.97878	10.6071	12.0579	20.8867	19.6714	19.5929	18.5182	14.0411	12.9398	14.0688	10.7064	11.9353	10.2434	18.0954	19.2955	21.7713	18.5875	20.0449	19.6904	14.8771	10.5479	20.2791	19.0556
azolla_contig_9443	640	272	341	262	280	363	271	256	236	450	364	256	333	368	338	306	433	415	356	283	433	386	533	33.5839	42.0461	45.5827	39.2822	41.8518	36.7155	42.776	47.372	56.5181	50.6813	34.5628	45.3575	41.7525	54.83	40.58	51.5745	41.72	49.0656	69.2279	60.0625	69.7055	75.5036	40.4042	39.2832	45.074	53.5997
azolla_contig_27207	503	46	110	61	57	51	49	147	107	245	155	77	65	67	47	58	57	354	241	238	214	122	244	5.67962	13.5633	10.6128	7.99673	5.88	6.6386	24.5628	21.478	30.771	21.5813	10.3958	8.85356	7.60168	7.62429	7.69164	6.78926	35.5876	33.2158	58.2199	29.6845	22.0313	34.5645	9.95189	6.83844	23.0204	26.1762
azolla_contig_35292|33608|PACid:15401917|0.000000004|PF02458|hydroxycinnamoyl-CoA shikimate/quinate hydroxycinnamoyl transferase|	297	12	22	7	15	15	9	24	12	29	19	10	11	9	18	14	19	47	16	10	36	15	26	1.48164	2.71265	1.21786	2.1044	1.72941	1.21933	4.01025	2.40875	3.64228	2.64545	1.35011	1.4983	1.02112	2.91994	1.8566	2.26309	4.72491	2.2052	2.44621	4.99365	2.70876	3.6831	1.80405	1.68438	3.2095	3.14387
azolla_contig_34244|75383|PACid:15412122|0.00000000000000005|PF03055|nine-cis-epoxycarotenoid dioxygenase 9|	201	8	9	3	6	14	3	1	0	4	2	10	8	11	7	9	6	10	3	3	2	1	2	0.987761	1.10972	0.521939	0.841761	1.61412	0.406445	0.167094	0	0.502383	0.278469	1.35011	1.08967	1.24804	1.13553	1.19353	0.714659	1.0053	0.413474	0.733864	0.277425	0.180584	0.283316	0.873141	0.954108	0.0835469	0.390426
azolla_contig_36151	329	1	2	0	0	0	0	0	0	1	1	10	3	8	0	0	0	0	0	0	0	1	0	0.12347	0.246605	0	0	0	0	0	0	0.125596	0.139234	1.35011	0.408626	0.907663	0	0	0	0	0	0	0	0.180584	0	0.123358	0	0	0.132415
azolla_contig_7836|165073|PACid:15410490|0.0000003|PF00069,PF00036|calmodulin-domain protein kinase cdpk isoform 2|	694	110	107	90	165	139	111	153	102	171	196	153	103	145	119	156	185	255	195	107	192	200	185	13.5817	13.1934	15.6582	23.1484	16.0259	15.0385	25.5653	20.4743	21.4769	27.2899	20.6567	14.0295	16.4514	19.304	20.6879	22.0353	25.6352	26.8758	26.1745	26.6328	36.1169	26.2067	14.1444	18.0709	23.0198	24.3834
azolla_contig_1200	234	0	2	0	1	0	0	0	0	2	0	11	2	4	0	0	0	0	0	0	2	1	1	0	0.246605	0	0.140293	0	0	0	0	0.251192	0	1.48512	0.272417	0.453831	0	0	0	0	0	0	0.277425	0.180584	0.141658	0.0822016	0.0467645	0	0.125596
azolla_contig_551|165790|PACid:15415901|2E-95|PF00160|rotamase CYP 3|	860	4901	5421	4154	3476	5192	4384	6086	5262	6533	6228	4757	5502	6080	5142	4866	7509	11579	8361	3991	6667	5489	6309	605.127	668.423	722.712	487.66	598.607	593.951	1016.93	1056.24	820.517	867.152	642.246	749.42	689.824	834.13	645.302	894.395	1164.04	1152.35	976.284	924.796	991.227	893.719	665.42	560.073	1036.58	843.835
azolla_contig_23967	686	54	49	37	45	68	51	60	39	121	60	44	63	50	33	56	42	100	78	37	106	53	107	6.66738	6.04182	6.43725	6.31321	7.84	6.90956	10.0256	7.82843	15.1971	8.35407	5.94048	8.58115	5.67289	5.35322	7.42641	5.00261	10.053	10.7503	9.05099	14.7035	9.57097	15.1574	6.38215	7.02092	8.92702	11.7756
azolla_contig_8206	317	23	19	9	6	1	4	23	15	38	20	22	14	15	8	4	5	51	45	8	26	15	24	2.83981	2.34275	1.56582	0.841761	0.115294	0.541926	3.84316	3.01093	4.77264	2.78469	2.97024	1.90692	1.70187	1.29775	0.530458	0.595549	5.12703	6.20211	1.95697	3.60652	2.70876	3.39979	2.24946	0.499661	3.42704	3.77866
azolla_contig_21196	441	94	81	85	94	90	77	90	91	138	119	84	72	91	70	52	87	152	112	52	132	73	150	11.6062	9.9875	14.7883	13.1876	10.3765	10.4321	15.0384	18.2663	17.3322	16.5689	11.3409	9.80702	10.3247	11.3553	6.89595	10.3625	15.2806	15.4364	12.7203	18.31	13.1827	21.2487	12.1273	11.332	16.6524	16.9506
azolla_contig_26118	387	30	20	22	41	27	15	36	19	60	34	25	34	38	18	20	16	51	26	32	80	36	55	3.7041	2.46605	3.82755	5.75203	3.11294	2.03222	6.01537	3.81385	7.53575	4.73397	3.37527	4.6311	4.3114	2.91994	2.65229	1.90576	5.12703	3.58344	7.82788	11.097	6.50103	7.79118	3.33257	3.6324	4.91461	6.13486
azolla_contig_276|142613|PACid:15414156|2E-176|PF00085|PDI-like 1-1|	1993	1417	1315	1153	1533	1820	1510	2929	2794	2582	2564	1484	1259	1640	1530	1524	1975	4587	3969	2508	2280	1925	2583	174.957	162.143	200.599	215.07	209.835	204.577	489.417	560.836	324.288	356.997	200.356	171.487	186.071	248.195	202.104	235.242	461.131	547.026	613.51	316.264	347.625	365.902	179.233	209.828	525.127	340.643
azolla_contig_18724	329	12	5	6	8	3	7	26	22	14	9	18	7	17	13	16	7	32	19	7	16	4	21	1.48164	0.616512	1.04388	1.12235	0.345883	0.948371	4.34444	4.41603	1.75834	1.25311	2.43019	0.953461	1.92878	2.10885	2.12183	0.833768	3.21696	2.61867	1.71235	2.2194	0.722337	2.97481	1.04734	0.805534	4.38024	1.50573
azolla_contig_18039|174189|PACid:15415582|4E-33|PF07646,PF00989,PF01344,PF00646|Galactose oxidase/kelch repeat superfamily protein|	291	22	21	9	5	9	6	28	20	48	32	21	23	22	0	8	8	41	30	16	44	21	34	2.71634	2.58935	1.56582	0.701467	1.03765	0.81289	4.67862	4.01458	6.0286	4.4555	2.83523	3.1328	2.49607	0	1.06092	0.952878	4.12173	4.13474	3.91394	6.10335	3.79227	4.81637	2.2905	0.850668	4.3466	5.24205
azolla_contig_22493	1205	94	88	62	70	82	54	113	101	153	130	60	49	64	67	70	61	203	145	83	123	61	100	11.6062	10.8506	10.7867	9.82054	9.45412	7.31601	18.8816	20.2736	19.2162	18.1005	8.10065	6.67423	7.2613	10.8687	9.28301	7.2657	20.4076	19.9846	20.3036	17.0616	11.0156	14.1658	11.0812	8.86356	19.5776	18.6583
azolla_contig_11239|147933|PACid:15408634|4E-27|PF00664,PF00005|multidrug resistance-associated protein 4|	611	135	151	76	66	63	56	112	64	184	125	142	105	129	51	59	67	215	145	71	153	90	119	16.6685	18.6187	13.2225	9.25937	7.26353	7.58697	18.7145	12.8466	23.1096	17.4043	19.1715	14.3019	14.6361	8.27316	7.82426	7.98035	21.614	19.9846	17.3681	21.223	16.2526	16.8573	16.1699	8.03662	15.7806	20.257
azolla_contig_30379	666	16	20	10	9	10	15	17	19	18	15	20	18	9	12	8	8	44	32	22	19	18	25	1.97552	2.46605	1.7398	1.26264	1.15294	2.03222	2.84059	3.81385	2.26072	2.08852	2.70022	2.45176	1.02112	1.94663	1.06092	0.952878	4.42332	4.41039	5.38167	2.63554	3.25052	3.54145	2.06046	1.4826	3.32722	2.17462
azolla_contig_10182|168495|PACid:15422225|2E-106|PF04842|Plant protein of unknown function (DUF639)|	1636	151	125	105	153	178	130	155	126	245	238	103	140	150	98	104	132	242	223	107	180	149	185	18.644	15.4128	18.2679	21.4649	20.5224	17.6126	25.8995	25.2918	30.771	33.1378	13.9061	19.0692	17.0187	15.8975	13.7919	15.7225	24.3283	30.7349	26.1745	24.9682	26.9071	26.2067	17.4416	19.8666	25.5957	31.9544
azolla_contig_26150|147933|PACid:15408634|5E-50|PF00664,PF00005|multidrug resistance-associated protein 4|	442	112	115	91	74	67	68	98	82	178	140	111	105	129	43	66	75	178	146	85	131	79	128	13.8286	14.1798	15.8322	10.3817	7.72471	9.21275	16.3752	16.4598	22.3561	19.4928	14.9862	14.3019	14.6361	6.97541	8.75256	8.93323	17.8943	20.1224	20.7928	18.1713	14.2662	18.1322	14.6135	9.10639	16.4175	20.9244
azolla_contig_32217	408	9	12	10	16	13	12	13	9	20	17	18	21	17	20	14	17	14	16	4	27	18	29	1.11123	1.47963	1.7398	2.2447	1.49882	1.62578	2.17222	1.80656	2.51192	2.36699	2.43019	2.86038	1.92878	3.24438	1.8566	2.02487	1.40742	2.2052	0.978486	3.74524	3.25052	4.10808	1.44355	1.78977	1.98939	2.43945
azolla_contig_11940	359	41	66	30	67	72	43	48	52	85	59	22	27	51	29	43	37	76	63	22	58	44	70	5.06227	8.13796	5.21939	9.39966	8.30118	5.82571	8.0205	10.4379	10.6756	8.21483	2.97024	3.67763	5.78635	4.70435	5.70242	4.40706	7.64028	8.68296	5.38167	8.04532	7.94571	9.91605	6.13988	7.84218	9.2292	9.44524
azolla_contig_24733|443457|PACid:15413849|0.00007|PF07714,PF01476|chitin elicitor receptor kinase 1|	235	13	8	3	1	2	9	17	16	19	12	4	5	8	6	3	3	31	12	9	12	6	16	1.60511	0.98642	0.521939	0.140293	0.230588	1.21933	2.84059	3.21166	2.38632	1.67081	0.540043	0.681043	0.907663	0.973313	0.397843	0.357329	3.11643	1.6539	2.20159	1.66455	1.08351	2.26652	1.03782	0.530072	3.02613	2.02857
azolla_contig_3586|169833|PACid:15405800|0.000000001|PF00044,PF02800|glyceraldehyde-3-phosphate dehydrogenase C2|	804	69	64	50	71	91	90	86	106	127	99	58	62	81	76	78	71	121	103	69	96	83	124	8.51943	7.89136	8.69899	9.96084	10.4918	12.1933	14.3701	21.2773	15.9507	13.7842	7.83063	8.44494	9.19009	12.3286	10.3439	8.45679	12.1641	14.1959	16.8789	13.3164	14.9885	17.5656	8.36993	10.882	17.8237	14.8674
azolla_contig_35595	413	5	12	9	9	5	7	10	11	14	19	14	7	10	4	8	3	35	17	7	13	9	10	0.61735	1.47963	1.56582	1.26264	0.576471	0.948371	1.67094	2.20802	1.75834	2.64545	1.89015	0.953461	1.13458	0.648876	1.06092	0.357329	3.51855	2.34302	1.71235	1.80326	1.62526	1.41658	1.22093	0.929161	1.93948	2.2019
azolla_contig_8252|82841|PACid:15414344|4E-108|PF00153|peroxisomal adenine nucleotide carrier 1|	1079	123	121	96	118	129	107	141	137	175	167	79	85	124	99	114	121	263	200	100	126	113	170	15.1868	14.9196	16.7021	16.5546	14.8729	14.4965	23.5602	27.4999	21.9793	23.2521	10.6659	11.5777	14.0688	16.0597	15.1181	14.4123	26.4394	27.5649	24.4621	17.4778	20.406	24.0818	15.6028	15.308	25.53	22.6157
azolla_contig_16353|42776|PACid:15407007|4E-41|PF01490|Transmembrane amino acid transporter family protein|	922	131	91	54	137	109	80	128	135	114	136	134	89	99	63	54	52	158	145	67	109	71	58	16.1746	11.2205	9.39491	19.2202	12.5671	10.8385	21.388	27.0984	14.3179	18.9359	18.0914	12.1226	11.2323	10.2198	7.16118	6.19371	15.8837	19.9846	16.3896	15.1197	12.8215	8.21615	12.2633	14.2086	24.2432	16.6269
azolla_contig_33471|230134|PACid:15411565|2E-52|PF00664,PF00005|ATP binding cassette subfamily B19|	428	0	2	0	5	2	2	1	8	11	9	4	4	6	4	8	6	6	3	2	2	1	3	0	0.246605	0	0.701467	0.230588	0.270963	0.167094	1.60583	1.38155	1.25311	0.540043	0.544835	0.680747	0.648876	1.06092	0.714659	0.60318	0.413474	0.489243	0.277425	0.180584	0.424973	0.0822016	0.401006	0.886462	1.31733
azolla_contig_37277	262	11	9	2	8	4	3	73	21	34	21	8	7	2	1	6	5	78	24	9	22	8	18	1.35817	1.10972	0.347959	1.12235	0.461177	0.406445	12.1978	4.21531	4.27026	2.92392	1.08009	0.953461	0.226916	0.162219	0.795687	0.595549	7.84134	3.30779	2.20159	3.05167	1.44467	2.54984	0.938617	0.663323	8.20657	3.59709
azolla_contig_19633|163802|PACid:15410614|5E-44|PF04652,PF02364|callose synthase 5|	591	72	57	40	25	23	36	63	66	100	74	51	39	65	14	23	29	96	79	40	73	42	69	8.88984	7.02824	6.95919	3.50734	2.65177	4.87734	10.5269	13.2481	12.5596	10.3033	6.88555	5.31214	7.37476	2.27106	3.05013	3.45418	9.65088	10.8882	9.78486	10.126	7.58454	9.77439	7.62576	3.67881	11.8875	11.4315
azolla_contig_35411|148240|PACid:15406253|5E-33|PF03169|oligopeptide transporter 7|	714	5	1	1	15	7	6	7	8	2	1	0	4	3	11	10	9	15	8	4	1	1	4	0.61735	0.123302	0.17398	2.1044	0.807059	0.81289	1.16966	1.60583	0.251192	0.139234	0	0.544835	0.340374	1.78441	1.32614	1.07199	1.50795	1.1026	0.978486	0.138712	0.180584	0.566631	0.304878	1.24145	1.38774	0.195213
azolla_contig_5382	316	92	73	34	62	60	54	78	58	99	68	77	42	69	40	60	57	154	103	40	78	54	85	11.3592	9.00108	5.91531	8.6982	6.91765	7.31601	13.0333	11.6423	12.434	9.46794	10.3958	5.72076	7.82859	6.48876	7.95687	6.78926	15.4816	14.1959	9.78486	10.8196	9.75155	12.0409	8.75855	7.64395	12.3378	10.951
azolla_contig_7167	427	34	20	13	29	23	7	26	36	38	47	7	15	17	8	12	15	41	31	7	26	25	25	4.19798	2.46605	2.26174	4.06851	2.65177	0.948371	4.34444	7.22624	4.77264	6.54402	0.945076	2.04313	1.92878	1.29775	1.59137	1.78665	4.12173	4.27257	1.71235	3.60652	4.51461	3.54145	2.97526	2.55622	5.78534	5.65833
azolla_contig_35633	532	4	4	6	3	6	5	7	8	7	4	3	1	3	7	9	10	14	5	4	7	2	5	0.49388	0.49321	1.04388	0.42088	0.691765	0.677408	1.16966	1.60583	0.879171	0.556938	0.405032	0.136209	0.340374	1.13553	1.19353	1.1911	1.40742	0.689124	0.978486	0.970987	0.361169	0.708289	0.676989	0.596685	1.38774	0.718054
azolla_contig_24369|174189|PACid:15415582|3E-32|PF07646,PF00989,PF01344,PF00646|Galactose oxidase/kelch repeat superfamily protein|	217	16	27	9	3	5	3	18	21	42	29	23	22	15	1	6	5	64	28	7	36	16	32	1.97552	3.32917	1.56582	0.42088	0.576471	0.406445	3.00769	4.21531	5.27502	4.0378	3.10525	2.99659	1.70187	0.162219	0.795687	0.595549	6.43392	3.85909	1.71235	4.99365	2.88935	4.53305	2.29017	0.467932	3.6115	4.65641
azolla_contig_35293|33608|PACid:15401917|0.000000002|PF02458|hydroxycinnamoyl-CoA shikimate/quinate hydroxycinnamoyl transferase|	325	27	36	27	21	32	29	37	31	54	49	22	35	25	25	9	22	79	51	25	39	32	45	3.33369	4.43889	4.69745	2.94616	3.68941	3.92897	6.18247	6.22259	6.78217	6.82249	2.97024	4.7673	2.83645	4.05547	1.19353	2.62041	7.94187	7.02906	6.11553	5.40978	5.7787	6.3746	4.15668	3.52151	6.20253	6.80233
azolla_contig_34760	438	1	2	2	2	6	4	5	1	3	3	0	0	0	1	4	6	6	4	0	4	2	7	0.12347	0.246605	0.347959	0.280587	0.691765	0.541926	0.835469	0.200729	0.376787	0.417703	0	0	0	0.162219	0.530458	0.714659	0.60318	0.551299	0	0.55485	0.361169	0.991605	0.239345	0.504759	0.518099	0.397245
azolla_contig_17573|438464|PACid:15421114|5E-127|PF01756,PF02770,PF00441|acyl-CoA oxidase 1|	1330	215	169	138	211	156	118	298	214	378	306	161	143	161	131	158	169	502	371	261	285	236	353	26.5461	20.8381	24.0092	29.6019	17.9859	15.9868	49.7939	42.956	47.4752	42.6057	21.7367	19.4778	18.2667	21.2507	20.9531	20.1296	50.4661	51.133	63.8462	39.533	42.6179	50.0052	23.7978	21.1915	46.3749	45.0405
azolla_contig_11752	531	98	105	62	95	116	96	132	120	145	134	73	69	109	76	99	109	228	179	76	128	89	112	12.1001	12.9468	10.7867	13.3279	13.3741	13.0062	22.0564	24.0875	18.2114	18.6574	9.85579	9.3984	12.3669	12.3286	13.1288	12.983	22.9209	24.6706	18.5912	17.7552	16.072	15.8657	11.9445	13.2361	23.0719	18.4344
azolla_contig_15474	283	32	43	22	45	47	27	105	77	158	93	57	55	89	34	43	31	251	134	47	175	71	136	3.95104	5.30201	3.82755	6.31321	5.41883	3.658	17.5448	15.4561	19.8441	12.9488	7.69562	7.49148	10.0978	5.51544	5.70242	3.6924	25.233	18.4685	11.4972	24.2747	12.8215	19.2655	4.3602	5.13001	16.5005	16.3965
azolla_contig_27527	371	107	125	83	89	185	124	111	91	169	146	71	98	140	84	80	127	173	132	78	157	105	166	13.2113	15.4128	14.4403	12.4861	21.3294	16.7997	18.5474	18.2663	21.2257	20.3282	9.58577	13.3485	15.8841	13.6264	10.6092	15.1269	17.3917	18.1929	19.0805	21.7779	18.9614	23.5152	14.3548	16.8718	18.4069	20.777
azolla_contig_33342|147933|PACid:15408634|0.00000000000000006|PF00664,PF00005|multidrug resistance-associated protein 4|	311	121	129	67	74	66	53	111	74	184	159	126	95	131	44	63	61	178	120	63	149	86	165	14.9399	15.906	11.6566	10.3817	7.60942	7.18053	18.5474	14.8539	23.1096	22.1383	17.0114	12.9398	14.863	7.13763	8.35471	7.2657	17.8943	16.539	15.4111	20.6682	15.5302	23.3735	14.1675	8.39055	16.7007	22.624
azolla_contig_19779|230609|PACid:15415353|2E-50|PF02492|urease accessory protein G|	263	56	47	23	49	49	40	85	85	57	57	39	37	55	40	53	64	142	103	54	90	40	93	6.91432	5.79522	4.00153	6.87438	5.64941	5.41926	14.203	17.062	7.15896	7.93636	5.26542	5.03972	6.24018	6.48876	7.02857	7.62303	14.2753	14.1959	13.2096	12.4841	7.22337	13.1742	5.57036	5.98102	15.6325	7.54766
azolla_contig_12797|140469|PACid:15406742|9E-19|PF00134|Cyclin family protein|	804	190	142	139	169	180	140	190	171	272	207	147	148	177	137	121	171	295	215	143	212	161	239	23.4593	17.5089	24.1832	23.7096	20.753	18.9674	31.7478	34.3246	34.1621	28.8215	19.8466	20.1589	20.082	22.224	16.0464	20.3678	29.6564	29.6323	34.9809	29.407	29.0741	33.8562	21.7171	21.1433	33.0362	31.4918
azolla_contig_13655|165073|PACid:15410490|4E-36|PF00069,PF00036|calmodulin-domain protein kinase cdpk isoform 2|	562	224	205	150	223	297	217	251	237	312	309	160	174	234	173	188	272	385	343	174	284	242	303	27.6573	25.277	26.097	31.2854	34.2424	29.3995	41.9405	47.5727	39.1859	43.0234	21.6017	23.7003	26.5491	28.0639	24.9315	32.3979	38.7041	47.2739	42.5641	39.3943	43.7014	42.9223	26.3438	31.6424	44.7566	41.1047
azolla_contig_513	351	570	651	375	458	1038	751	787	653	1065	774	454	568	653	555	633	816	1173	912	367	923	577	950	70.3779	80.2699	65.2424	64.2544	119.675	101.747	131.503	131.076	133.76	107.767	61.2949	77.3665	74.088	90.0315	83.945	97.1936	117.922	125.696	89.776	128.032	104.197	134.575	71.9634	95.2255	131.289	120.763
azolla_contig_13045|91657|PACid:15417066|0.000005|0|Metal-dependent phosphohydrolase|	257	0	0	0	0	0	1	2	0	0	0	0	12	0	6	1	2	0	0	1	11	5	5	0	0	0	0	0	0.135482	0.334187	0	0	0	0	1.6345	0	0.973313	0.132614	0.23822	0	0	0.244621	1.52584	0.902921	0.708289	0	0.0451605	0.167094	0
azolla_contig_15125|270155|PACid:15418028|0.00000000000009|PF03151,PF00892|glucose-6-phosphate/phosphate translocator 2|	332	664	678	440	628	823	529	1066	815	1095	1034	726	691	930	603	723	922	1782	1401	598	1175	726	1179	81.9841	83.5991	76.5511	88.1043	94.8871	71.6698	178.122	163.594	137.527	143.968	98.0178	94.1202	105.516	97.818	95.8803	109.819	179.145	193.092	146.284	162.987	131.104	167.015	80.7114	84.8871	170.858	140.748
azolla_contig_22221|125724|PACid:15409228|3E-81|PF01238|Mannose-6-phosphate isomerase, type I|	1132	401	392	322	498	486	365	451	385	534	482	350	287	419	256	260	357	753	559	430	428	339	465	49.5115	48.3346	56.0215	69.8662	56.033	49.4508	75.3593	77.2806	67.0682	67.111	47.2538	39.0919	47.5388	41.528	34.4798	42.5222	75.6991	77.044	105.187	59.3689	61.2181	65.8709	51.2892	58.45	76.3199	67.0896
azolla_contig_3970|85303|PACid:15419157|4E-30|PF00031|cystatin B|	541	418	387	255	478	440	364	459	381	425	498	371	289	402	245	302	360	710	540	324	453	376	449	51.6105	47.718	44.3648	67.0603	50.7294	49.3153	76.696	76.4777	53.3782	69.3387	50.089	39.3643	45.6101	39.7436	40.0496	42.8795	71.3763	74.4254	79.2573	62.8367	67.8997	63.6044	47.8978	55.7017	76.5868	61.3585
azolla_contig_13900|127507|PACid:15413549|0.00000005|PF00069,PF04564|U-box domain-containing protein kinase family protein|	2859	442	389	346	418	461	378	524	428	596	535	385	301	447	293	385	392	853	716	381	481	408	500	54.5738	47.9647	60.197	58.6427	53.1506	51.2121	87.5571	85.9119	74.8551	74.4904	51.9792	40.9988	50.7157	47.5301	51.0566	46.691	85.7521	98.6825	93.2007	66.7207	73.6784	70.8289	54.2451	54.3351	86.7345	74.6728
azolla_contig_29592	431	9	6	6	9	1	0	2	0	0	0	1	0	0	1	1	2	1	1	1	0	0	0	1.11123	0.739815	1.04388	1.26264	0.115294	0	0.334187	0	0	0	0.135011	0	0	0.162219	0.132614	0.23822	0.10053	0.137825	0.244621	0	0	0	0.964975	0.459312	0.167094	0
azolla_contig_24548|84781|PACid:15419429|3E-107|PF00571,PF01595|CBS domain-containing protein with a domain of unknown function (DUF21)|	704	112	120	66	102	184	165	158	149	198	155	125	71	155	90	109	136	240	199	126	187	116	156	13.8286	14.7963	11.4827	14.3099	21.2141	22.3545	26.4008	29.9086	24.868	21.5813	16.8763	9.67082	17.586	14.5997	14.455	16.1989	24.1272	27.4271	30.8223	25.9392	20.9478	22.0986	13.3692	19.2928	28.1547	23.2247
azolla_contig_8534	487	52	63	34	46	79	54	228	179	266	163	67	66	59	43	62	64	501	266	99	273	116	256	6.42044	7.76805	5.91531	6.4535	9.10824	7.31601	38.0974	35.9305	33.4085	22.6952	9.04572	8.98977	6.69401	6.97541	8.2221	7.62303	50.3656	36.6614	24.2175	37.8685	20.9478	36.2644	6.70127	7.62592	37.0139	28.0518
azolla_contig_2561|80734|PACid:15407515|1E-32|PF00364|chloroplastic acetylcoenzyme A carboxylase 1|	1335	119	110	99	116	152	108	136	129	180	161	153	115	185	93	104	139	217	209	114	187	183	178	14.6929	13.5633	17.224	16.274	17.5247	14.632	22.7247	25.894	22.6072	22.4167	20.6567	15.664	20.9897	15.0864	13.7919	16.5563	21.815	28.8054	27.8868	25.9392	33.0469	25.2151	15.1601	16.1436	24.3094	22.512
azolla_contig_25261|91784|PACid:15417863|0.0000000000003|0|0|	1049	20	22	23	23	31	21	46	56	43	45	15	21	22	25	16	27	87	70	44	48	39	36	2.4694	2.71265	4.00153	3.22675	3.57412	2.84511	7.68631	11.2408	5.40062	6.26555	2.02516	2.86038	2.49607	4.05547	2.12183	3.21596	8.74611	9.64773	10.7633	6.6582	7.04279	5.09968	3.0612	3.21533	9.46356	5.83308
azolla_contig_8684|143426|PACid:15415551|1E-28|PF01722|BolA-like family protein|	485	6	21	14	18	15	11	11	11	31	21	9	11	23	2	19	10	48	32	20	25	7	19	0.74082	2.58935	2.43572	2.52528	1.72941	1.4903	1.83803	2.20802	3.89347	2.92392	1.2151	1.4983	2.60953	0.324438	2.51968	1.1911	4.82544	4.41039	4.89243	3.46781	1.26409	2.6915	1.92196	1.915	2.02302	3.4087
azolla_contig_34344	687	6	3	4	10	8	4	5	7	14	8	1	2	3	5	8	9	6	4	11	11	6	7	0.74082	0.369907	0.695919	1.40293	0.922353	0.541926	0.835469	1.4051	1.75834	1.11388	0.135011	0.272417	0.340374	0.811094	1.06092	1.07199	0.60318	0.551299	2.69084	1.52584	1.08351	0.991605	0.602216	0.955738	1.12029	1.43611
azolla_contig_21223|442684|PACid:15412467|0.00000000000000002|PF09184|0|	820	82	83	74	74	117	114	99	79	113	126	68	81	89	90	90	97	139	105	81	103	110	124	10.1245	10.2341	12.8745	10.3817	13.4894	15.4449	16.5423	15.8576	14.1923	17.5435	9.18073	11.0329	10.0978	14.5997	11.9353	11.5536	13.9737	14.4716	19.8143	14.2874	19.8643	17.5656	11.0777	13.1053	16.1999	15.8679
azolla_contig_2515|147101|PACid:15402449|0|PF00342|phosphoglucose isomerase 1|	1433	1518	1786	1378	914	1365	1152	1733	1478	2480	2375	1899	1990	2244	1219	1247	1512	2745	2305	1365	2342	1966	2295	187.428	220.218	239.744	128.228	157.377	156.075	289.573	296.677	311.478	330.682	256.386	271.055	254.599	197.745	165.37	180.094	275.955	317.686	333.908	324.865	355.029	325.105	215.797	147.227	293.125	321.08
azolla_contig_37006|438108|PACid:15418784|0.00000000000007|PF01161,PF01535|Pentatricopeptide repeat (PPR) superfamily protein|	277	33	46	26	18	24	23	68	80	100	70	22	47	45	30	28	35	137	93	49	100	53	105	4.07451	5.67191	4.52347	2.52528	2.76706	3.11608	11.3624	16.0583	12.5596	9.74641	2.97024	6.40181	5.1056	4.86657	3.71321	4.16884	13.7726	12.8177	11.9864	13.8712	9.57097	14.8741	4.75663	2.80281	13.7103	11.153
azolla_contig_18911|115138|PACid:15419786|0|PF00485|uridine kinase-like 5|	1668	465	379	342	316	362	297	532	502	619	629	419	426	507	290	277	397	781	669	461	583	471	640	57.4136	46.7316	59.5011	44.3327	41.7365	40.238	88.8938	100.766	77.7438	87.5785	56.5695	58.0249	57.5231	47.0435	36.7342	47.2866	78.514	92.2047	112.77	80.8693	85.0552	90.661	54.5488	42.1024	94.8299	82.6611
azolla_contig_19924|122460|PACid:15420575|3E-66|PF06694|0|	666	81	80	74	63	93	86	102	86	129	106	79	118	96	89	73	89	128	107	68	179	107	146	10.0011	9.8642	12.8745	8.83849	10.7224	11.6514	17.0436	17.2627	16.2019	14.7588	10.6659	16.0726	10.892	14.4375	9.68086	10.6008	12.8678	14.7472	16.6343	24.8295	19.3225	20.682	10.9133	10.4041	17.1531	15.4804
azolla_contig_31706|147933|PACid:15408634|2E-74|PF00664,PF00005|multidrug resistance-associated protein 4|	1535	244	226	130	94	106	117	184	96	294	167	276	151	232	75	121	106	309	232	123	209	121	170	30.1267	27.8664	22.6174	13.1876	12.2212	15.8513	30.7452	19.27	36.9252	23.2521	37.263	20.5675	26.3222	12.1664	16.0464	12.6256	31.0638	31.9753	30.0884	28.9909	21.8507	24.0818	26.8701	13.7534	25.0076	30.0887
azolla_contig_4598	240	62	65	25	43	97	59	58	55	115	95	56	62	79	41	69	71	103	54	22	79	44	75	7.65514	8.01466	4.34949	6.03262	11.1835	7.99342	9.69143	11.0401	14.4435	13.2273	7.5606	8.44494	8.96317	6.65097	9.1504	8.45679	10.3546	7.44254	5.38167	10.9583	7.94571	10.6243	6.6731	8.40319	10.3658	13.8354
azolla_contig_1539	379	0	0	0	12	5	2	3	0	4	2	3	1	4	2	0	0	6	0	3	3	2	1	0	0	0	1.68352	0.576471	0.270963	0.501281	0	0.502383	0.278469	0.405032	0.136209	0.453831	0.324438	0	0	0.60318	0	0.733864	0.416137	0.361169	0.141658	0	0.843652	0.250641	0.390426
azolla_contig_19985	1479	122	125	104	113	105	107	217	170	199	200	117	100	118	90	106	135	358	286	133	138	96	133	15.0633	15.4128	18.0939	15.8532	12.1059	14.4965	36.2593	34.1239	24.9936	27.8469	15.7963	13.6209	13.388	14.5997	14.0571	16.0798	35.9898	39.4179	32.5346	19.1423	17.3361	18.8405	16.19	14.1519	35.1916	26.4202
azolla_contig_10299|13751|PACid:15410769|8E-177|PF00069|Protein kinase superfamily protein|	1468	100	111	66	130	130	85	143	124	156	164	91	72	108	94	83	117	223	152	79	132	96	136	12.347	13.6866	11.4827	18.2382	14.9882	11.5159	23.8944	24.8904	19.5929	22.8344	12.286	9.80702	12.2535	15.2486	11.007	13.9358	22.4182	20.9494	19.3251	18.31	17.3361	19.2655	12.5054	14.9141	24.3924	21.2137
azolla_contig_33802|105143|PACid:15412635|0.000000002|PF00069|MAP kinase 4|	600	8	3	1	11	6	6	9	2	8	2	4	0	3	1	9	3	12	14	4	1	1	3	0.987761	0.369907	0.17398	1.54323	0.691765	0.81289	1.50384	0.401458	1.00477	0.278469	0.540043	0	0.340374	0.162219	1.19353	0.357329	1.20636	1.92955	0.978486	0.138712	0.180584	0.424973	0.510549	1.01596	0.952651	0.641618
azolla_contig_22732|440826|PACid:15407869|1E-86|PF04059,PF00076|MEI2-like protein 5|	693	136	137	114	178	179	152	180	167	227	195	96	136	144	103	149	153	311	244	143	183	158	210	16.7919	16.8924	19.8337	24.9722	20.6377	20.5932	30.0769	33.5217	28.5102	27.1507	12.961	18.5244	16.3379	16.7085	19.7596	18.2238	31.2648	33.6292	34.9809	25.3844	28.5323	29.7481	17.8394	22.0677	31.7993	27.8305
azolla_contig_35333|266998|PACid:15412292|0.0000001|PF01326|Pyruvate phosphate dikinase, PEP/pyruvate binding domain|	368	42	67	27	31	42	36	95	58	85	43	84	51	76	35	80	60	191	130	65	77	34	77	5.18574	8.26126	4.69745	4.3491	4.84236	4.87734	15.8739	11.6423	10.6756	5.98708	11.3409	6.94664	8.6228	5.67766	10.6092	7.14659	19.2012	17.9172	15.9004	10.6809	6.13987	10.9077	6.04815	4.6896	13.7581	8.33136
azolla_contig_16043|444789|PACid:15419099|2E-139|PF07714,PF01842|ACT-like protein tyrosine kinase family protein|	1514	533	489	446	431	576	452	513	446	754	758	274	331	466	232	266	272	636	551	331	454	409	577	65.8095	60.2949	77.595	60.4665	66.4094	61.2377	85.7191	89.5251	94.6992	105.54	36.993	45.0851	52.8714	37.6348	35.2755	32.3979	63.9371	75.9414	80.9697	62.9754	73.859	81.7366	67.8998	62.7045	87.6221	100.119
azolla_contig_15730|164100|PACid:15408014|1E-107|0|0|	700	86	78	56	44	77	108	86	67	153	115	100	77	102	71	126	89	134	115	55	128	70	108	10.6184	9.61759	9.74286	6.17291	8.87765	14.632	14.3701	13.4488	19.2162	16.012	13.5011	10.4881	11.5727	11.5175	16.7094	10.6008	13.471	15.8498	13.4542	17.7552	12.6409	15.299	9.99296	9.89419	13.9094	17.6141
azolla_contig_35070|98674|PACid:15415288|4E-76|PF00722,PF06955|xyloglucan endotransglucosylase/hydrolase 5|	756	359	96	151	64	102	114	179	221	94	226	134	120	136	204	179	257	244	282	81	162	98	175	44.3258	11.837	26.2709	8.97878	11.76	15.4449	29.9098	44.3611	11.806	31.467	18.0914	16.345	15.4303	33.0927	23.738	30.6112	24.5293	38.8666	19.8143	22.4714	17.6973	24.7901	27.4779	12.0612	37.1354	21.6365
azolla_contig_21555|21497|PACid:15409874|6E-44|PF03999|microtubule-associated proteins 65-1|	640	35	36	21	13	17	13	21	13	29	20	21	16	37	18	14	13	40	20	16	15	17	22	4.32145	4.43889	3.65357	1.82382	1.96	1.76126	3.50897	2.60948	3.64228	2.78469	2.83523	2.17934	4.19794	2.91994	1.8566	1.54843	4.0212	2.75649	3.91394	2.08069	3.06993	3.11647	4.13797	1.84836	3.05922	3.21348
azolla_contig_8382|446105|PACid:15420112|5E-42|PF08662,PF00076|eukaryotic translation initiation factor 3B-2|	762	171	170	172	171	216	164	177	198	269	271	150	195	214	163	160	206	306	240	162	251	224	271	21.1134	20.9614	29.9245	23.9902	24.9035	22.219	29.5756	39.7443	33.7853	37.7325	20.2516	26.5607	24.28	26.4417	21.2183	24.5366	30.7622	33.0779	39.6287	34.8168	40.4509	38.3893	23.9998	23.7042	34.6599	35.7589
azolla_contig_17254	578	206	176	138	147	237	213	1115	795	863	675	213	210	165	214	219	313	2056	1297	623	927	621	683	25.4348	21.7012	24.0092	20.6231	27.3247	28.8576	186.309	159.579	108.389	93.9832	28.7573	28.6038	18.7205	34.7148	29.0426	37.2814	206.69	178.759	152.399	128.586	112.143	96.7523	23.7151	25.6018	172.944	101.186
azolla_contig_19485|100216|PACid:15420961|2E-46|PF01535|Tetratricopeptide repeat (TPR)-like superfamily protein|	742	66	80	49	52	76	68	67	59	126	81	62	60	99	46	58	65	153	81	54	110	40	87	8.14902	9.8642	8.52501	7.29526	8.76236	9.21275	11.1953	11.843	15.8251	11.278	8.37067	8.17252	11.2323	7.46207	7.69164	7.74213	15.3811	11.1638	13.2096	15.2584	7.22337	12.3242	8.84608	8.42346	11.5191	13.5515
azolla_contig_20321	477	6	10	9	4	6	5	3	4	1	2	12	10	9	3	9	3	4	6	2	2	3	1	0.74082	1.23302	1.56582	0.561174	0.691765	0.677408	0.501281	0.802915	0.125596	0.278469	1.62013	1.36209	1.02112	0.486657	1.19353	0.357329	0.40212	0.826948	0.489243	0.277425	0.541753	0.141658	1.17989	0.643449	0.652098	0.202032
azolla_contig_19938|230879|PACid:15416992|7E-140|PF05153|myo-inositol oxygenase 1|	1191	163	106	98	158	81	74	138	131	230	234	97	128	194	90	103	141	230	222	80	271	210	189	20.1256	13.0701	17.05	22.1664	9.33883	10.0256	23.0589	26.2955	28.887	32.5809	13.096	17.4347	22.0108	14.5997	13.6593	16.7945	23.1219	30.5971	19.5697	37.5911	37.9227	26.7733	16.7486	13.8436	24.6772	30.7339
azolla_contig_21864|39386|PACid:15417353|0.00000000003|PF07911|Protein of unknown function (DUF1677)|	420	15	16	12	13	24	10	44	33	45	31	6	13	15	9	15	25	73	65	29	35	17	21	1.85205	1.97284	2.08776	1.82382	2.76706	1.35482	7.35212	6.62405	5.65181	4.31627	0.810065	1.77071	1.70187	1.45997	1.98922	2.97774	7.33869	8.95861	7.09402	4.85494	3.06993	2.97481	1.97088	1.9819	6.98809	4.98404
azolla_contig_2681|438100|PACid:15418778|0.000000004|PF01476|0|	370	18	12	19	15	23	31	14	18	28	27	18	22	21	21	15	24	33	19	10	40	29	37	2.22246	1.47963	3.30561	2.1044	2.65177	4.19993	2.33931	3.61312	3.51668	3.75933	2.43019	2.99659	2.38262	3.4066	1.98922	2.85863	3.31749	2.61867	2.44621	5.5485	5.23694	5.24134	2.3359	2.98537	2.97622	3.63801
azolla_contig_1048	571	750	871	441	492	707	507	815	543	1135	791	757	906	1100	499	614	605	1402	830	306	1059	529	1035	92.6026	107.396	76.7251	69.0244	81.513	68.6892	136.181	108.996	142.551	110.134	102.203	123.405	124.804	80.9472	81.4253	72.0614	140.943	114.395	74.8541	146.896	95.5291	146.616	92.2413	73.0755	122.589	126.343
azolla_contig_18437	448	41	32	31	40	56	45	45	44	89	69	29	47	58	28	33	52	75	64	39	62	34	100	5.06227	3.94568	5.39337	5.61174	6.45647	6.09667	7.51922	8.83207	11.178	9.60718	3.91531	6.40181	6.58056	4.54213	4.37628	6.19371	7.53975	8.82078	9.54023	8.60017	6.13987	14.1658	4.80044	6.05496	8.17564	10.3926
azolla_contig_14813|444789|PACid:15419099|3E-34|PF07714,PF01842|ACT-like protein tyrosine kinase family protein|	287	45	37	20	50	53	48	63	43	74	49	41	46	53	26	39	35	111	62	27	76	35	69	5.55615	4.56219	3.47959	7.01467	6.11059	6.50312	10.5269	8.63134	9.29409	6.82249	5.53544	6.2656	6.01327	4.21769	5.17197	4.16884	11.1588	8.54513	6.60478	10.5421	6.32045	9.77439	4.53265	6.54279	9.57912	8.05829
azolla_contig_35005|402721|PACid:15406524|4E-22|PF00305,PF01477|lipoxygenase 3|	348	248	244	165	85	245	154	203	164	410	377	235	239	313	197	159	183	405	311	129	348	258	341	30.6206	30.0858	28.7067	11.9249	28.2471	20.8642	33.92	32.9195	51.4943	52.4914	31.7275	32.5539	35.5123	31.9571	21.0857	21.7971	40.7147	42.8635	31.5562	48.2719	46.5907	48.3053	29.8043	20.3454	33.4198	51.9928
azolla_contig_2558|20804|PACid:15409788|0.000000000000000005|PF00153|mitochondrial substrate carrier family protein|	2073	106	107	105	107	184	157	215	156	244	222	161	193	189	165	169	218	374	371	198	248	215	280	13.0878	13.1934	18.2679	15.0114	21.2141	21.2706	35.9251	31.3137	30.6454	30.91	21.7367	26.2883	21.4435	26.7661	22.4118	25.9659	37.5982	51.133	48.435	34.4007	38.8256	39.6642	14.8497	19.1654	33.6194	30.7777
azolla_contig_32812|64454|PACid:15402615|8E-23|PF02458|hydroxycinnamoyl-CoA shikimate/quinate hydroxycinnamoyl transferase|	1255	158	211	143	144	152	125	232	178	244	156	170	187	165	95	87	129	346	180	127	222	190	211	19.5083	26.0168	24.8791	20.2023	17.5247	16.9352	38.7657	35.7297	30.6454	21.7206	22.9518	25.471	18.7205	15.4108	11.5375	15.3652	34.7834	24.8085	31.0669	30.7942	34.311	29.8898	23.4681	18.2207	37.2477	26.183
azolla_contig_14394	362	44	32	21	35	41	23	70	60	65	63	31	30	30	25	27	30	89	49	21	46	40	50	5.43268	3.94568	3.65357	4.91027	4.72706	3.11608	11.6966	12.0437	8.16373	8.77177	4.18533	4.08626	3.40374	4.05547	3.58059	3.57329	8.94717	6.75341	5.13705	6.38077	7.22337	7.08289	4.34398	4.25114	11.8701	8.46775
azolla_contig_128|164618|PACid:15411995|0|PF00282|glutamate decarboxylase|	1621	988	854	642	1620	1299	1025	2717	2142	2248	2251	1357	721	1163	942	1141	1520	4609	3620	1948	1988	1461	2177	121.988	105.3	111.695	227.275	149.767	138.869	453.994	429.961	282.339	313.417	183.21	98.2065	131.952	152.81	151.313	181.047	463.343	498.926	476.522	275.76	263.834	308.389	112.995	171.97	441.977	297.878
azolla_contig_37360|407889|PACid:15421997|0.00002|0|0|	644	46	65	43	29	78	53	90	52	186	129	44	75	109	44	46	54	130	114	69	122	94	144	5.67962	8.01466	7.48113	4.06851	8.99295	7.18053	15.0384	10.4379	23.3608	17.9612	5.94048	10.2157	12.3669	7.13763	6.10027	6.43193	13.0689	15.712	16.8789	16.9229	16.9749	20.3987	7.05847	6.74733	12.7382	20.661
azolla_contig_10815	459	0	1	1	0	5	1	2	2	2	3	0	2	3	1	3	2	0	1	0	5	7	5	0	0.123302	0.17398	0	0.576471	0.135482	0.334187	0.401458	0.251192	0.417703	0	0.272417	0.340374	0.162219	0.397843	0.23822	0	0.137825	0	0.693562	1.26409	0.708289	0.0990941	0.237318	0.367823	0.334447
azolla_contig_33154|166047|PACid:15413371|0.0000000000000001|PF01094,PF00060,PF00497|glutamate receptor 3.3|	341	3	6	0	1	8	2	8	10	12	13	2	2	4	3	7	9	19	13	11	14	7	12	0.37041	0.739815	0	0.140293	0.922353	0.270963	1.33675	2.00729	1.50715	1.81005	0.270022	0.272417	0.453831	0.486657	0.928301	1.07199	1.91007	1.79172	2.69084	1.94197	1.26409	1.69989	0.370075	0.444537	1.67202	1.6586
azolla_contig_16034	817	35	35	21	19	11	7	20	22	37	28	38	27	34	16	19	18	42	35	16	24	11	20	4.32145	4.31559	3.65357	2.66558	1.26824	0.948371	3.34187	4.41603	4.64705	3.89856	5.13041	3.67763	3.85757	2.5955	2.51968	2.14398	4.22226	4.82387	3.91394	3.3291	1.98643	2.83316	4.09687	1.62739	3.87895	4.2728
azolla_contig_13819|33558|PACid:15423488|1E-28|0|0|	1077	111	77	94	93	93	76	110	94	174	128	72	130	84	98	75	108	142	99	110	166	136	158	13.7052	9.49429	16.3541	13.0473	10.7224	10.2966	18.3803	18.8685	21.8537	17.822	9.72078	17.7071	9.53046	15.8975	9.94609	12.8639	14.2753	13.6446	26.9084	23.0263	24.5595	22.3819	13.1845	11.3554	18.6244	19.8378
azolla_contig_29904|77566|PACid:15419432|2E-32|PF00514,PF04564|ARM repeat superfamily protein|	617	64	49	47	49	49	37	49	39	66	61	40	33	46	26	31	46	84	72	38	62	43	52	7.90208	6.04182	8.17705	6.87438	5.64941	5.01282	8.18759	7.82843	8.28932	8.4933	5.40043	4.49489	5.21906	4.21769	4.11105	5.47905	8.44452	9.92338	9.29561	8.60017	7.76512	7.36621	7.37365	5.84554	8.00801	8.39131
azolla_contig_22402	442	44	32	24	29	21	37	77	45	73	26	72	34	67	25	60	50	162	130	38	58	29	57	5.43268	3.94568	4.17551	4.06851	2.42118	5.01282	12.8662	9.0328	9.16849	3.62009	9.72078	4.6311	7.60168	4.05547	7.95687	5.95549	16.2859	17.9172	9.29561	8.04532	5.23694	8.0745	4.51796	3.83417	10.9495	6.39429
azolla_contig_29604|164100|PACid:15408014|1E-39|0|0|	402	87	80	75	60	100	88	80	62	178	133	75	80	118	81	101	87	125	97	47	135	78	117	10.7419	9.8642	13.0485	8.41761	11.5294	11.9224	13.3675	12.4452	22.3561	18.5182	10.1258	10.8967	13.388	13.1397	13.3941	10.3625	12.5663	13.369	11.4972	18.7262	14.0856	16.574	11.2182	10.6231	12.9063	20.4371
azolla_contig_18572	555	186	157	115	170	190	139	190	159	265	282	148	148	228	127	115	149	334	269	145	247	150	265	22.9654	19.3585	20.0077	23.8499	21.9059	18.8319	31.7478	31.9159	33.2829	39.2641	19.9816	20.1589	25.8684	20.6018	15.2507	17.7474	33.577	37.0749	35.4701	34.262	27.0876	37.5393	20.7772	21.5292	31.8318	36.2735
azolla_contig_23791|140066|PACid:15403652|0.00005|0|gigantea protein (GI)|	287	5	11	1	12	7	12	57	49	53	37	9	12	19	8	5	17	126	77	25	60	30	66	0.61735	1.35633	0.17398	1.68352	0.807059	1.62578	9.52434	9.83571	6.65658	5.15167	1.2151	1.6345	2.1557	1.29775	0.663072	2.02487	12.6668	10.6125	6.11553	8.32275	5.41753	9.34942	0.715886	1.37212	9.68003	5.90413
azolla_contig_30773	378	3	1	0	2	6	1	2	3	0	2	0	0	0	2	7	4	5	0	0	1	2	1	0.37041	0.123302	0	0.280587	0.691765	0.135482	0.334187	0.602187	0	0.278469	0	0	0	0.324438	0.928301	0.476439	0.50265	0	0	0.138712	0.361169	0.141658	0.164571	0.369278	0.468187	0.139234
azolla_contig_20966|233861|PACid:15403314|8E-32|PF00560|EIN3-binding F box protein 1|	680	118	112	102	72	87	84	127	93	106	77	110	96	101	88	91	70	166	106	72	102	61	84	14.5695	13.8099	17.7459	10.1011	10.0306	11.3805	21.2209	18.6678	13.3132	10.7211	14.8512	13.076	11.4592	14.2753	12.0679	8.33768	16.688	14.6094	17.6127	14.1487	11.0156	11.8993	15.3751	10.5041	19.9443	12.0171
azolla_contig_1230|269483|PACid:15417191|0|PF01301,PF02837|beta-galactosidase 8|	3814	356	335	258	323	416	350	412	308	569	511	451	301	545	320	434	405	724	627	299	438	341	532	43.9553	41.3063	44.8868	45.3148	47.9624	47.4186	68.8426	61.8245	71.464	71.1488	60.8899	40.9988	61.8345	51.91	57.5547	48.2395	72.7838	86.4161	73.1418	60.756	61.5792	75.362	43.3828	46.8986	65.3335	71.3064
azolla_contig_4092	294	1	2	1	6	0	0	5	2	2	0	0	1	1	0	1	1	16	13	2	1	1	7	0.12347	0.246605	0.17398	0.841761	0	0	0.835469	0.401458	0.251192	0	0	0.136209	0.113458	0	0.132614	0.11911	1.60848	1.79172	0.489243	0.138712	0.180584	0.991605	0.181352	0.280587	0.618463	0.125596
azolla_contig_30825|271081|PACid:15420253|0.000000000000000006|PF03959|0|	335	57	42	29	40	60	50	61	47	61	61	32	49	57	41	47	77	94	73	33	72	54	79	7.03779	5.1787	5.04541	5.61174	6.91765	6.77408	10.1927	9.43426	7.66134	8.4933	4.32035	6.67423	6.4671	6.65097	6.23288	9.17145	9.44982	10.0612	8.07251	9.9873	9.75155	11.191	5.75397	6.43449	9.81349	8.07732
azolla_contig_27588	598	12	1	2	6	18	11	8	9	6	20	1	1	6	17	15	9	25	16	11	13	4	16	1.48164	0.123302	0.347959	0.841761	2.0753	1.4903	1.33675	1.80656	0.753575	2.78469	0.135011	0.136209	0.680747	2.75772	1.98922	1.07199	2.51325	2.2052	2.69084	1.80326	0.722337	2.26652	0.650968	1.46912	1.57165	1.76913
azolla_contig_8609	390	4	6	6	7	6	9	4	1	3	3	8	9	10	6	8	8	5	2	1	2	0	2	0.49388	0.739815	1.04388	0.982054	0.691765	1.21933	0.668375	0.200729	0.376787	0.417703	1.08009	1.22588	1.13458	0.973313	1.06092	0.952878	0.50265	0.275649	0.244621	0.277425	0	0.283316	0.759191	0.964385	0.434552	0.397245
azolla_contig_17260|449402|PACid:15408796|7E-79|PF02364|callose synthase 5|	521	119	113	77	44	50	47	140	115	206	167	82	80	102	29	53	58	217	133	83	115	82	153	14.6929	13.9332	13.3964	6.17291	5.76471	6.36764	23.3931	23.0838	25.8727	23.2521	11.0709	10.8967	11.5727	4.70435	7.02857	6.90837	21.815	18.3307	20.3036	15.9519	14.8079	21.6736	14.0075	6.10175	23.2385	24.5624
azolla_contig_1054|85303|PACid:15419157|0.0000000000000007|PF00031|cystatin B|	456	521	480	323	586	535	404	550	439	606	525	370	293	479	265	349	398	818	656	362	568	372	614	64.3279	59.1852	56.1955	82.212	61.6824	54.7346	91.9015	88.12	76.1111	73.0981	49.954	39.9091	54.3463	42.988	46.2825	47.4057	82.2336	90.413	88.5529	78.7887	67.1774	86.9779	59.9028	66.2096	90.0107	74.6046
azolla_contig_149|37016|PACid:15409000|0.00000000003|0|Late embryogenesis abundant protein (LEA) family protein|	626	1	1	2	3	4	3	5	0	3	2	2	1	0	6	8	13	11	6	2	1	2	3	0.12347	0.123302	0.347959	0.42088	0.461177	0.406445	0.835469	0	0.376787	0.278469	0.270022	0.136209	0	0.973313	1.06092	1.54843	1.10583	0.826948	0.489243	0.138712	0.361169	0.424973	0.198244	0.429501	0.417734	0.327628
azolla_contig_30987	281	1	1	3	3	2	2	13	3	7	4	2	3	2	0	1	0	15	8	2	9	5	6	0.12347	0.123302	0.521939	0.42088	0.230588	0.270963	2.17222	0.602187	0.879171	0.556938	0.270022	0.408626	0.226916	0	0.132614	0	1.50795	1.1026	0.489243	1.24841	0.902921	0.849947	0.256237	0.307477	1.3872	0.718054
azolla_contig_13674|268614|PACid:15415685|2E-48|PF02146|sirtuin 1|	524	17	18	12	15	22	14	26	24	24	23	20	11	25	6	14	13	43	35	10	11	8	18	2.09899	2.21944	2.08776	2.1044	2.53647	1.89674	4.34444	4.81749	3.0143	3.20239	2.70022	1.4983	2.83645	0.973313	1.8566	1.54843	4.32279	4.82387	2.44621	1.52584	1.44467	2.54984	2.1354	2.17921	4.58096	3.10835
azolla_contig_4552	693	217	197	166	242	204	161	281	251	332	296	207	185	268	121	147	230	438	361	209	302	235	316	26.793	24.2906	28.8806	33.951	23.52	21.8125	46.9533	50.3829	41.6978	41.2134	27.9472	25.1986	30.4067	19.6285	19.4943	27.3952	44.0322	49.7547	51.1259	41.8912	42.4373	44.7639	26.6547	26.4279	48.6681	41.4556
azolla_contig_13924|439129|PACid:15421616|0.0000000001|PF00707,PF05198|Translation initiation factor 3 protein|	745	73	68	74	44	95	74	46	70	81	88	41	76	66	52	58	58	94	73	36	101	71	95	9.01331	8.38457	12.8745	6.17291	10.9529	10.0256	7.68631	14.051	10.1733	12.2526	5.53544	10.3519	7.48822	8.43538	7.69164	6.90837	9.44982	10.0612	8.80637	14.01	12.8215	13.4575	10.0908	9.0505	10.8687	11.2129
azolla_contig_4341|234951|PACid:15406962|5E-124|PF03822,PF00069|CBL-interacting protein kinase 9|	840	338	365	344	355	362	340	388	245	621	429	381	310	466	302	354	401	584	464	318	486	470	569	41.7329	45.0054	59.849	49.8042	41.7365	46.0638	64.8324	49.1786	77.995	59.7316	51.4391	42.2247	52.8714	48.9901	46.9455	47.763	58.7095	63.9507	77.7896	67.4142	84.8746	80.6033	48.8624	45.8681	57.0055	68.8633
azolla_contig_11728	1613	230	228	187	273	209	176	272	233	334	289	236	229	288	180	188	250	430	378	273	351	249	343	28.3981	28.113	32.5342	38.3001	24.0965	23.8448	45.4495	46.7698	41.949	40.2387	31.8625	31.1918	32.6759	29.1994	24.9315	29.7774	43.2279	52.0977	66.7816	48.6881	44.9655	48.5886	29.6818	28.7471	46.1097	41.0939
azolla_contig_23463	574	9	8	12	8	10	12	24	14	9	6	7	12	11	8	11	8	19	11	8	17	8	7	1.11123	0.98642	2.08776	1.12235	1.15294	1.62578	4.01025	2.8102	1.13036	0.835407	0.945076	1.6345	1.24804	1.29775	1.45876	0.952878	1.91007	1.51607	1.95697	2.35811	1.44467	0.991605	1.39514	1.30036	3.41023	0.982884
azolla_contig_14322|102435|PACid:15406055|1E-34|PF01535|Pentatricopeptide repeat (PPR) superfamily protein|	840	63	49	40	45	108	70	70	80	94	93	41	48	83	61	59	79	107	119	82	90	69	100	7.77861	6.04182	6.95919	6.31321	12.4518	9.48371	11.6966	16.0583	11.806	12.9488	5.53544	6.53802	9.417	9.89535	7.82426	9.40967	10.7567	16.4011	20.059	12.4841	12.4603	14.1658	6.92654	9.41623	13.8774	12.3774
azolla_contig_27048	542	48	50	45	47	59	45	51	50	79	85	38	49	52	25	29	40	85	60	34	70	41	48	5.92656	6.16512	7.82909	6.59379	6.80236	6.09667	8.52178	10.0364	9.92207	11.8349	5.13041	6.67423	5.89981	4.05547	3.84582	4.76439	8.54505	8.26948	8.31713	9.70987	7.40396	6.79957	6.64026	6.49761	9.27911	10.8785
azolla_contig_21332	201	19	18	7	22	28	27	42	23	46	26	20	20	33	21	19	22	92	50	17	55	13	47	2.34593	2.21944	1.21786	3.08646	3.22824	3.658	7.01794	4.61676	5.77741	3.62009	2.70022	2.72417	3.74411	3.4066	2.51968	2.62041	9.24876	6.89124	4.15856	7.62918	2.3476	6.65792	1.92774	3.32423	5.81735	4.69875
azolla_contig_3289|140650|PACid:15408214|2E-71|PF01381,PF08523|multiprotein bridging factor 1A|	491	431	411	327	356	525	477	595	552	737	657	433	418	499	391	444	516	985	788	420	622	516	681	53.2156	50.6773	56.8914	49.9445	60.5294	64.6247	99.4208	110.802	92.5641	91.477	58.4597	56.9352	56.6155	63.4276	58.8808	61.4606	99.0221	108.606	102.741	86.2791	93.1815	96.469	53.5948	58.3662	105.112	92.0206
azolla_contig_21059|114085|PACid:15416237|2E-30|PF01535|Tetratricopeptide repeat (TPR)-like superfamily protein|	424	20	22	8	24	28	12	24	21	48	36	19	18	31	9	13	16	37	15	16	29	20	26	2.4694	2.71265	1.39184	3.36704	3.22824	1.62578	4.01025	4.21531	6.0286	5.01244	2.56521	2.45176	3.51719	1.45997	1.72399	1.90576	3.71961	2.06737	3.91394	4.02266	3.61169	3.6831	2.1913	2.74035	4.11278	5.52052
azolla_contig_20842|413493|PACid:15414690|3E-110|PF03959|0|	2276	215	233	209	240	302	258	231	231	326	321	181	207	275	180	220	269	386	305	213	298	235	310	26.5461	28.7295	36.3618	33.6704	34.8188	34.9543	38.5986	46.3684	40.9442	44.6942	24.437	28.1952	31.2009	29.1994	29.1752	32.0405	38.8046	42.0365	52.1044	41.3363	42.4373	43.9139	30.5458	34.4812	42.4835	42.8192
azolla_contig_34245	312	2	1	1	7	4	2	8	5	3	0	0	0	1	9	5	7	15	4	3	2	0	1	0.24694	0.123302	0.17398	0.982054	0.461177	0.270963	1.33675	1.00364	0.376787	0	0	0	0.113458	1.45997	0.663072	0.833768	1.50795	0.551299	0.733864	0.277425	0	0.141658	0.181407	0.571398	1.1702	0.188394
azolla_contig_29052|163802|PACid:15410614|3E-30|PF04652,PF02364|callose synthase 5|	785	111	114	82	88	125	103	152	131	209	168	105	116	146	74	68	95	205	134	94	154	124	194	13.7052	14.0565	14.2663	12.3458	14.4118	13.9546	25.3982	26.2955	26.2495	23.3914	14.1761	15.8002	16.5648	12.0042	9.01779	11.3154	20.6087	18.4685	22.9944	21.3617	22.3925	27.4816	14.0093	13.5707	25.8469	24.8205
azolla_contig_10512|104837|PACid:15415070|1E-147|PF01612,PF00013|3\'-5\' exonuclease domain-containing protein / K homology domain-containing protein / KH domain-containing protein|	1223	202	195	170	271	236	193	353	319	397	345	193	194	308	134	168	197	516	398	301	347	278	407	24.941	24.044	29.5766	38.0195	27.2094	26.148	58.9841	64.0325	49.8615	48.0359	26.0571	26.4245	34.945	21.7373	22.2792	23.4646	51.8735	54.8542	73.631	48.1332	50.2024	57.6547	26.1872	30.459	61.5083	48.9487
azolla_contig_21776	351	4	9	2	4	0	4	3	3	4	0	15	11	8	6	8	3	4	4	2	3	1	3	0.49388	1.10972	0.347959	0.561174	0	0.541926	0.501281	0.602187	0.502383	0	2.02516	1.4983	0.907663	0.973313	1.06092	0.357329	0.40212	0.551299	0.489243	0.416137	0.180584	0.424973	0.650521	0.3677	0.551734	0.251192
azolla_contig_9967|140234|PACid:15405120|6E-110|PF02985|ARM repeat superfamily protein|	1011	185	168	132	142	237	153	153	166	321	255	163	170	252	150	166	155	279	198	145	223	159	256	22.842	20.7148	22.9653	19.9217	27.3247	20.7287	25.5653	33.321	40.3163	35.5048	22.0068	23.1555	28.5914	24.3328	22.014	18.462	28.0479	27.2893	35.4701	30.9329	28.7129	36.2644	22.174	22.6584	29.4432	37.9105
azolla_contig_16304|443457|PACid:15413849|2E-22|PF07714,PF01476|chitin elicitor receptor kinase 1|	494	50	40	38	49	53	40	120	97	93	108	39	44	48	33	28	35	153	150	84	79	86	99	6.1735	4.9321	6.61123	6.87438	6.11059	5.41926	20.0512	19.4707	11.6804	15.0373	5.26542	5.99318	5.44598	5.35322	3.71321	4.16884	15.3811	20.6737	20.5482	10.9583	15.5302	14.0241	5.90561	6.13475	19.761	13.3589
azolla_contig_12439|83983|PACid:15418044|1E-137|PF01167,PF00646|tubby like protein 3|	1617	477	527	473	457	591	564	448	423	704	676	374	466	609	418	399	544	692	534	327	601	557	708	58.8952	64.9804	82.2924	64.1141	68.1389	76.4116	74.858	84.9083	88.4195	94.1225	50.494	63.4732	69.0958	67.8075	52.9132	64.7957	69.5668	73.5984	79.9912	83.3662	100.585	100.294	68.7227	69.5549	79.8831	91.271
azolla_contig_5554|444195|PACid:15414574|1E-72|PF00168,PF07002|Calcium-dependent phospholipid-binding Copine family protein|	683	180	156	120	152	203	165	179	202	222	222	120	123	178	125	111	159	285	216	129	168	145	188	22.2246	19.2352	20.8776	21.3246	23.4047	22.3545	29.9098	40.5472	27.8823	30.91	16.2013	16.7537	20.1955	20.2774	14.7202	18.9385	28.6511	29.7701	31.5562	23.3037	26.1847	26.6317	20.7791	22.3613	35.2285	29.3962
azolla_contig_14244	532	18	28	13	23	27	19	37	18	39	41	12	23	17	19	26	21	45	47	26	32	35	46	2.22246	3.45247	2.26174	3.22675	3.11294	2.57415	6.18247	3.61312	4.89824	5.70861	1.62013	3.1328	1.92878	3.08216	3.44798	2.50131	4.52385	6.47776	6.36016	4.4388	6.32045	6.51626	2.64556	2.97128	4.89779	5.30342
azolla_contig_17458|164100|PACid:15408014|0.000000000000000008|0|0|	345	94	74	64	46	108	106	91	73	167	165	87	81	118	79	86	91	138	97	45	143	84	149	11.6062	9.12438	11.1347	6.4535	12.4518	14.3611	15.2055	14.6532	20.9745	22.9737	11.7459	11.0329	13.388	12.8153	11.4048	10.839	13.8731	13.369	11.008	19.8359	15.1691	21.107	10.6218	11.0888	14.9294	21.9741
azolla_contig_2331|111930|PACid:15414283|1E-111|PF03765,PF00650|Sec14p-like phosphatidylinositol transfer family protein|	1377	1277	1210	1026	1092	996	755	1468	1330	1829	1712	1192	1146	1305	706	784	970	2339	1913	1360	1694	1331	1842	157.671	149.196	178.503	153.2	114.833	102.289	245.294	266.969	229.715	238.369	160.933	156.095	148.063	114.527	103.97	115.536	235.14	263.659	332.685	234.979	240.358	260.934	161.79	123.441	256.131	234.042
azolla_contig_23581	253	2	4	0	2	3	2	3	3	2	1	0	1	0	1	3	4	18	9	4	2	0	0	0.24694	0.49321	0	0.280587	0.345883	0.270963	0.501281	0.602187	0.251192	0.139234	0	0.136209	0	0.162219	0.397843	0.476439	1.80954	1.24042	0.978486	0.277425	0	0	0.246717	0.299144	0.551734	0.195213
azolla_contig_36904	364	0	0	0	0	0	3	3	3	4	4	0	0	1	1	1	6	5	9	2	0	0	0	0	0	0	0	0	0.406445	0.501281	0.602187	0.502383	0.556938	0	0	0.113458	0.162219	0.132614	0.714659	0.50265	1.24042	0.489243	0	0	0	0	0.135482	0.551734	0.52966
azolla_contig_15861|84888|PACid:15420214|3E-105|PF00153|Mitochondrial substrate carrier family protein|	1285	658	532	483	564	599	509	553	552	730	734	577	523	656	345	488	560	893	723	467	689	570	743	81.2433	65.5969	84.0322	79.1255	69.0612	68.9601	92.4028	110.802	91.6849	102.198	77.9012	71.2371	74.4284	55.9655	64.7159	66.7015	89.7733	99.6473	114.238	95.5729	102.933	105.252	76.9575	72.3823	101.603	96.9415
azolla_contig_24275|439488|PACid:15401839|6E-21|0|C2H2-like zinc finger protein|	698	18	27	10	9	14	10	24	29	33	18	7	15	32	10	15	12	55	57	18	28	24	28	2.22246	3.32917	1.7398	1.26264	1.61412	1.35482	4.01025	5.82114	4.14466	2.50622	0.945076	2.04313	3.63065	1.62219	1.98922	1.42932	5.52915	7.85601	4.40318	3.88395	4.33402	3.96642	2.43047	1.41053	4.91569	3.32544
azolla_contig_14084|98820|PACid:15416626|1E-53|PF00097|RING/U-box superfamily protein|	1151	198	169	151	198	222	153	289	263	335	324	138	173	203	176	164	186	466	330	196	245	212	274	24.4471	20.8381	26.2709	27.7781	25.5953	20.7287	48.2901	52.7917	42.0746	45.112	18.6315	23.5641	23.0319	28.5505	21.7488	22.1544	46.847	45.4822	47.9458	33.9845	38.2839	38.8142	23.852	24.7007	50.5409	43.5933
azolla_contig_18822	740	152	108	103	113	142	133	138	106	181	133	105	101	171	73	102	106	230	147	107	128	128	143	18.7675	13.3167	17.9199	15.8532	16.3718	18.0191	23.0589	21.2773	22.7328	18.5182	14.1761	13.7571	19.4013	11.842	13.5267	12.6256	23.1219	20.2602	26.1745	17.7552	23.1148	20.2571	16.668	16.748	22.1681	20.6255
azolla_contig_27077	885	171	143	99	143	138	155	154	116	212	199	183	125	184	99	217	151	281	267	115	153	115	129	21.1134	17.6323	17.224	20.062	15.9106	20.9997	25.7324	23.2845	26.6263	27.7077	24.707	17.0261	20.8762	16.0597	28.7773	17.9856	28.2489	36.7992	28.1315	21.223	20.7672	18.2739	18.6565	18.9907	24.5085	27.167
azolla_contig_10272|174189|PACid:15415582|1E-160|PF07646,PF00989,PF01344,PF00646|Galactose oxidase/kelch repeat superfamily protein|	1272	113	97	79	23	23	23	147	88	159	166	89	81	111	22	12	31	259	191	94	180	95	155	13.9521	11.9603	13.7444	3.22675	2.65177	3.11608	24.5628	17.6641	19.9697	23.1129	12.016	11.0329	12.5938	3.56882	1.59137	3.6924	26.0373	26.3245	22.9944	24.9682	17.1555	21.957	13.219	2.9982	21.1135	21.5413
azolla_contig_15486|431994|PACid:15404503|0.00000008|PF00612,PF00560|Outer arm dynein light chain 1 protein|	1072	25	35	25	26	29	25	43	20	46	31	27	31	47	17	16	24	52	48	28	33	21	50	3.08675	4.31559	4.34949	3.64763	3.34353	3.38704	7.18503	4.01458	5.77741	4.31627	3.64529	4.22247	5.33252	2.75772	2.12183	2.85863	5.22756	6.61559	6.8494	4.57751	3.79227	7.08289	3.91728	3.4594	5.5998	5.04684
azolla_contig_10352|89499|PACid:15409474|4E-49|PF04263,PF04265|thiamin pyrophosphokinase 2|	1116	135	110	119	113	127	113	146	154	186	221	111	128	156	102	106	116	221	181	142	149	142	161	16.6685	13.5633	20.7036	15.8532	14.6424	15.3094	24.3957	30.9122	23.3608	30.7708	14.9862	17.4347	17.6994	16.5463	14.0571	13.8167	22.2171	24.9463	34.7362	20.6682	25.643	22.8069	16.9784	15.2683	27.654	27.0658
azolla_contig_26772|266989|PACid:15412266|1E-40|PF06749|Protein of unknown function (DUF1218)|	611	315	386	290	211	464	317	518	435	690	609	299	404	471	307	297	284	652	569	376	586	429	545	38.8931	47.5947	50.4541	29.6019	53.4965	42.9477	86.5545	87.317	86.6611	84.7938	40.3682	55.0283	53.4387	49.8012	39.3865	33.8272	65.5456	78.4223	91.9776	81.2855	77.4707	77.2035	45.6473	42.0154	86.9358	85.7274
azolla_contig_36931	275	4	5	1	0	1	1	3	4	6	4	5	1	5	0	1	1	10	4	6	4	2	3	0.49388	0.616512	0.17398	0	0.115294	0.135482	0.501281	0.802915	0.753575	0.556938	0.675054	0.136209	0.567289	0	0.132614	0.11911	1.0053	0.551299	1.46773	0.55485	0.361169	0.424973	0.428124	0.0835919	0.652098	0.655256
azolla_contig_26943	520	17	6	8	2	2	2	6	1	8	5	9	4	13	1	1	2	2	3	1	5	5	5	2.09899	0.739815	1.39184	0.280587	0.230588	0.270963	1.00256	0.200729	1.00477	0.696172	1.2151	0.544835	1.47495	0.162219	0.132614	0.23822	0.20106	0.413474	0.244621	0.693562	0.902921	0.708289	1.41021	0.260713	0.601646	0.850469
azolla_contig_17885	1980	399	403	365	330	380	325	335	231	435	372	364	385	402	211	228	261	411	424	205	342	266	341	49.2646	49.6909	63.5026	46.2968	43.8118	44.0315	55.9764	46.3684	54.6342	51.7952	49.1439	52.4403	45.6101	34.2282	30.2361	31.0876	41.3178	58.4377	50.1474	47.4397	48.0354	48.3053	54.1527	44.7134	51.1724	53.2147
azolla_contig_7747	654	36	40	41	36	26	14	119	132	140	128	40	31	49	18	20	21	212	213	84	122	78	115	4.44492	4.9321	7.13317	5.05057	2.99765	1.89674	19.8842	26.4962	17.5834	17.822	5.40043	4.22247	5.55944	2.91994	2.65229	2.50131	21.3124	29.3567	20.5482	16.9229	14.0856	16.2906	5.5034	3.31499	23.1902	17.7027
azolla_contig_15081	399	10	7	2	3	8	7	15	20	18	9	4	6	8	6	6	6	19	20	8	7	6	20	1.2347	0.863117	0.347959	0.42088	0.922353	0.948371	2.50641	4.01458	2.26072	1.25311	0.540043	0.817252	0.907663	0.973313	0.795687	0.714659	1.91007	2.75649	1.95697	0.970987	1.08351	2.83316	0.815259	0.763868	3.26049	1.75692
azolla_contig_11756|234662|PACid:15404668|2E-28|PF00365|Phosphofructokinase family protein|	681	164	162	140	168	279	208	206	282	323	259	167	257	239	224	220	276	377	335	231	280	212	299	20.2491	19.975	24.3572	23.5693	32.1671	28.1802	34.4213	56.6055	40.5674	36.0617	22.5468	35.0056	27.1164	36.337	29.1752	32.8743	37.8998	46.1713	56.5075	38.8395	38.2839	42.3557	21.5271	27.9722	45.5134	38.3146
azolla_contig_5619	319	4	2	0	8	13	12	4	3	2	4	4	3	1	5	13	15	7	10	5	3	2	3	0.49388	0.246605	0	1.12235	1.49882	1.62578	0.668375	0.602187	0.251192	0.556938	0.540043	0.408626	0.113458	0.811094	1.72399	1.78665	0.70371	1.37825	1.22311	0.416137	0.361169	0.424973	0.246828	1.41565	0.635281	0.404065
azolla_contig_30418|334|PACid:15419253|4E-21|PF01535|Pentatricopeptide repeat (PPR) superfamily protein|	259	2	1	0	1	3	5	5	8	3	5	0	2	2	3	4	3	5	5	1	9	5	6	0.24694	0.123302	0	0.140293	0.345883	0.677408	0.835469	1.60583	0.376787	0.696172	0	0.272417	0.226916	0.486657	0.530458	0.357329	0.50265	0.689124	0.244621	1.24841	0.902921	0.849947	0.123414	0.387861	1.22065	0.53648
azolla_contig_33128|266998|PACid:15412292|6E-49|PF01326|Pyruvate phosphate dikinase, PEP/pyruvate binding domain|	723	114	110	73	94	76	82	205	124	167	118	203	110	162	81	169	124	448	340	116	131	82	139	14.0756	13.5633	12.7005	13.1876	8.76236	11.1095	34.2542	24.8904	20.9745	16.4297	27.4072	14.983	18.3802	13.1397	22.4118	14.7696	45.0375	46.8604	28.3761	18.1713	14.8079	19.6904	13.4465	11.0198	29.5723	18.7021
azolla_contig_17383|230609|PACid:15415353|2E-60|PF02492|urease accessory protein G|	382	131	127	98	170	161	125	244	194	248	201	137	131	181	147	132	157	464	297	119	233	157	245	16.1746	15.6594	17.05	23.8499	18.5624	16.9352	40.7709	38.9414	31.1478	27.9861	18.4965	17.8433	20.5359	23.8462	17.5051	18.7002	46.6459	40.9339	29.1099	32.32	28.3517	34.7062	16.2947	19.7825	39.8561	29.5669
azolla_contig_37511	422	0	0	0	0	6	5	7	2	2	1	1	1	0	3	6	8	14	11	6	0	0	1	0	0	0	0	0.691765	0.677408	1.16966	0.401458	0.251192	0.139234	0.135011	0.136209	0	0.486657	0.795687	0.952878	1.40742	1.51607	1.46773	0	0	0.141658	0	0.456391	0.785557	0.195213
azolla_contig_26034	455	3	4	1	10	4	0	5	5	1	1	2	2	5	4	3	9	0	0	0	5	8	4	0.37041	0.49321	0.17398	1.40293	0.461177	0	0.835469	1.00364	0.125596	0.139234	0.270022	0.272417	0.567289	0.648876	0.397843	1.07199	0	0	0	0.693562	1.44467	0.566631	0.345867	0.621371	0.919556	0.132415
azolla_contig_2353|267315|PACid:15410468|0|PF00180|cytosolic NADP+-dependent isocitrate dehydrogenase|	1767	1482	1484	1033	1406	1218	910	4507	3657	2592	2717	1636	1321	1805	822	984	1395	7606	6260	3072	2486	1920	2758	182.983	182.981	179.721	197.253	140.428	123.288	753.091	734.065	325.544	378.3	220.878	179.932	204.791	133.344	130.493	166.158	764.632	862.783	751.477	344.839	346.722	390.692	181.895	153.656	743.578	351.922
azolla_contig_1971|429621|PACid:15418379|0.0000000006|0|0|	741	413	374	375	360	460	431	335	275	504	478	300	371	458	335	290	405	472	411	244	500	432	494	50.9931	46.1151	65.2424	50.5057	53.0353	58.3926	55.9764	55.2004	63.3003	66.5541	40.5032	50.5334	51.9637	54.3433	38.4582	48.2395	47.4502	56.646	59.6876	69.3562	78.0124	69.979	54.1169	53.9779	55.5884	64.9272
azolla_contig_24462	908	177	172	120	157	154	154	192	188	224	199	122	140	185	116	135	159	323	218	117	182	126	165	21.8542	21.208	20.8776	22.0261	17.7553	20.8642	32.082	37.737	28.1335	27.7077	16.4713	19.0692	20.9897	18.8174	17.903	18.9385	32.4712	30.0458	28.6207	25.2457	22.7536	23.3735	21.3133	20.2152	34.9095	27.9206
azolla_contig_7406	275	8	9	6	4	3	5	103	87	62	40	5	7	9	5	6	5	186	144	47	64	34	66	0.987761	1.10972	1.04388	0.561174	0.345883	0.677408	17.2107	17.4634	7.78694	5.56938	0.675054	0.953461	1.02112	0.811094	0.795687	0.595549	18.6986	19.8468	11.4972	8.8776	6.13987	9.34942	1.04712	0.528155	17.337	6.67816
azolla_contig_2486|98839|PACid:15416654|7E-37|PF05562|COLD REGULATED 314 INNER MEMBRANE 1|	1575	1169	747	720	963	986	701	883	665	905	1092	1209	699	1344	623	715	959	1463	1490	786	981	870	1159	144.337	92.1069	125.265	135.103	113.68	94.9726	147.544	133.485	113.664	152.044	163.228	95.2099	152.487	101.062	94.8194	114.226	147.075	205.359	192.272	136.077	157.108	164.181	120.57	114.585	140.514	132.854
azolla_contig_7483|271653|PACid:15402393|5E-51|PF00635|plant VAP homolog 12|	1288	16	17	18	17	35	29	24	22	54	32	18	15	24	19	18	28	37	44	24	41	31	35	1.97552	2.09614	3.13164	2.38499	4.0353	3.92897	4.01025	4.41603	6.78217	4.4555	2.43019	2.04313	2.72299	3.08216	2.38706	3.33507	3.71961	6.06429	5.87091	5.68721	5.59811	4.95802	2.4011	3.44975	4.21314	5.61884
azolla_contig_15853|105861|PACid:15418008|2E-71|PF06888|Pyridoxal phosphate phosphatase-related protein|	778	78	59	52	68	87	73	91	66	111	128	65	56	98	51	67	80	136	114	67	92	90	101	9.63067	7.27484	9.04695	9.53996	10.0306	9.89016	15.2055	13.2481	13.9411	17.822	8.7757	7.62769	11.1189	8.27316	8.88517	9.52878	13.6721	15.712	16.3896	12.7615	16.2526	14.3074	8.65082	9.82024	14.2268	15.8816
azolla_contig_8205|174189|PACid:15415582|6E-86|PF07646,PF00989,PF01344,PF00646|Galactose oxidase/kelch repeat superfamily protein|	654	16	18	15	8	5	6	23	21	49	38	13	21	22	6	6	9	43	38	22	40	32	43	1.97552	2.21944	2.6097	1.12235	0.576471	0.81289	3.84316	4.21531	6.15419	5.29091	1.75514	2.86038	2.49607	0.973313	0.795687	1.07199	4.32279	5.23734	5.38167	5.5485	5.7787	6.09129	2.26822	0.837236	4.02923	5.72255
azolla_contig_21188	675	91	110	85	61	110	56	74	71	129	114	66	81	118	48	53	55	105	90	64	93	90	120	11.2358	13.5633	14.7883	8.5579	12.6824	7.58697	12.3649	14.2517	16.2019	15.8727	8.91071	11.0329	13.388	7.78651	7.02857	6.55104	10.5557	12.4042	15.6558	12.9003	16.2526	16.9989	13.1958	9.60908	13.3083	16.0373
azolla_contig_21873	955	51	72	43	41	45	48	50	40	65	62	66	55	49	32	33	46	84	72	38	56	44	71	6.29697	8.87778	7.48113	5.75203	5.18824	6.50312	8.35469	8.02915	8.16373	8.63253	8.91071	7.49148	5.55944	5.191	4.37628	5.47905	8.44452	9.92338	9.29561	7.7679	7.94571	10.0577	7.55196	5.81446	8.19192	8.39813
azolla_contig_35635	264	38	35	12	16	19	16	59	42	82	82	27	16	27	12	28	16	140	93	34	97	45	81	4.69186	4.31559	2.08776	2.2447	2.19059	2.16771	9.85853	8.43061	10.2989	11.4172	3.64529	2.17934	3.06336	1.94663	3.71321	1.90576	14.0742	12.8177	8.31713	13.4551	8.12629	11.4743	3.6984	2.201	9.14457	10.858
azolla_contig_3733|76894|PACid:15418922|3E-29|PF01053|methionine gamma-lyase|	245	25	29	20	24	33	23	35	24	76	44	18	26	32	16	26	31	64	41	12	73	35	51	3.08675	3.57577	3.47959	3.36704	3.80471	3.11608	5.84828	4.81749	9.54528	6.12631	2.43019	3.54143	3.63065	2.5955	3.44798	3.6924	6.43392	5.65081	2.93546	10.126	6.32045	7.22455	3.38071	3.42928	5.33289	7.8358
azolla_contig_21351|447165|PACid:15423067|0.00000001|0|Tetratricopeptide repeat (TPR)-like superfamily protein|	724	256	300	193	219	331	219	251	208	345	351	174	223	285	177	180	224	327	272	194	311	253	319	31.6083	36.9907	33.5781	30.7243	38.1624	29.6705	41.9405	41.7516	43.3306	48.8713	23.4919	30.3745	32.3355	28.7127	23.8706	26.6806	32.8733	37.4883	47.4565	43.1396	45.6878	45.1888	34.0591	32.8524	41.8461	46.1009
azolla_contig_20003|112145|PACid:15411121|2E-73|PF01786|Alternative oxidase family protein|	463	151	171	99	158	154	133	180	144	224	188	137	117	192	79	118	136	271	234	115	171	123	178	18.644	21.0847	17.224	22.1664	17.7553	18.0191	30.0769	28.905	28.1335	26.1761	18.4965	15.9364	21.7839	12.8153	15.6485	16.1989	27.2436	32.251	28.1315	23.7198	22.2119	25.2151	18.9842	19.3136	29.4909	27.1548
azolla_contig_17407|27025|PACid:15401866|2E-26|PF01535|Tetratricopeptide repeat (TPR)-like superfamily protein|	639	4	2	1	5	9	5	8	4	4	4	0	4	0	7	11	13	12	8	1	6	1	1	0.49388	0.246605	0.17398	0.701467	1.03765	0.677408	1.33675	0.802915	0.502383	0.556938	0	0.544835	0	1.13553	1.45876	1.54843	1.20636	1.1026	0.244621	0.832275	0.180584	0.141658	0.304822	0.805508	1.06983	0.52966
azolla_contig_21297|99379|PACid:15415910|0|PF00514|ARM repeat protein interacting with ABF2|	1455	76	73	48	82	95	50	107	87	100	119	59	66	82	63	55	63	189	127	63	76	82	67	9.38373	9.00108	8.35103	11.5041	10.9529	6.77408	17.879	17.4634	12.5596	16.5689	7.96564	8.98977	9.30355	10.2198	7.2938	7.50392	19.0002	17.5037	15.4111	10.5421	14.8079	9.49107	8.91194	9.7437	17.6712	14.5642
azolla_contig_11179	277	73	54	38	53	82	79	80	62	128	101	62	76	105	65	57	67	107	71	39	103	65	84	9.01331	6.65833	6.61123	7.43555	9.45412	10.703	13.3675	12.4452	16.0763	14.0627	8.37067	10.3519	11.9131	10.5442	7.55903	7.98035	10.7567	9.78556	9.54023	14.2874	11.738	11.8993	7.42763	9.19757	12.9063	15.0695
azolla_contig_4553|270490|PACid:15420430|1E-102|PF00903|lactoylglutathione lyase family protein / glyoxalase I family protein|	781	389	352	389	184	366	259	332	359	676	632	452	497	628	262	323	423	620	503	401	658	566	785	48.0299	43.4025	67.6781	25.814	42.1977	35.0897	55.4751	72.0617	84.9028	87.9962	61.0249	67.6957	71.2515	42.5014	42.8345	50.3834	62.3286	69.3258	98.0932	91.2728	102.211	111.201	53.0368	34.3671	63.7684	86.4495
azolla_contig_13844	377	48	56	46	75	78	50	58	56	111	104	65	50	78	49	63	65	116	97	45	93	62	119	5.92656	6.90494	8.00307	10.522	8.99295	6.77408	9.69143	11.2408	13.9411	14.4804	8.7757	6.81043	8.84971	7.94873	8.35471	7.74213	11.6615	13.369	11.008	12.9003	11.1962	16.8573	6.94486	8.76301	10.4661	14.2108
azolla_contig_31795|10839|PACid:15402597|3E-32|PF04153|VIRE2 interacting protein 2|	390	98	86	86	91	130	84	103	102	153	127	84	92	142	70	67	104	158	99	67	160	107	189	12.1001	10.604	14.9623	12.7667	14.9882	11.3805	17.2107	20.4743	19.2162	17.6828	11.3409	12.5312	16.111	11.3553	8.88517	12.3874	15.8837	13.6446	16.3896	22.194	19.3225	26.7733	12.5554	13.0451	18.8425	18.4495
azolla_contig_26137|158991|PACid:15419000|0.00000000001|PF00069|Protein kinase superfamily protein|	251	28	30	22	35	30	27	85	61	42	45	38	17	21	22	22	37	113	76	23	53	35	45	3.45716	3.69907	3.82755	4.91027	3.45883	3.658	14.203	12.2445	5.27502	6.26555	5.13041	2.31555	2.38262	3.56882	2.91752	4.40706	11.3599	10.4747	5.62629	7.35176	6.32045	6.3746	3.66126	4.00903	13.2237	5.77029
azolla_contig_3244|179226|PACid:15408363|0|PF01370|sulfoquinovosyldiacylglycerol 1|	1385	621	686	550	566	795	612	1220	1186	1199	1351	718	717	720	640	685	875	2114	1741	1038	1174	919	1208	76.6749	84.5855	95.6889	79.4061	91.6589	82.9148	203.854	238.064	150.589	188.106	96.9378	97.6616	81.6897	103.82	90.8409	104.221	212.521	239.953	253.917	162.848	165.957	171.123	85.6497	84.6599	220.959	169.348
azolla_contig_19282|54929|PACid:15421439|2E-44|PF01758|Sodium Bile acid symporter family|	1072	243	186	176	199	265	236	240	223	312	286	172	177	229	158	158	240	361	319	188	249	223	298	30.0032	22.9343	30.6204	27.9184	30.553	31.9737	40.1025	44.7625	39.1859	39.821	23.2219	24.1089	25.9819	25.6306	20.9531	28.5863	36.2913	43.9661	45.9888	34.5394	40.2703	42.214	27.8526	30.1483	42.4325	39.5035
azolla_contig_18571|67546|PACid:15412213|1E-41|PF03099|Biotin/lipoate A/B protein ligase family|	688	51	41	36	39	59	49	42	44	91	87	51	57	102	33	36	48	83	81	35	80	58	67	6.29697	5.0554	6.26327	5.47145	6.80236	6.6386	7.01794	8.83207	11.4292	12.1134	6.88555	7.76389	11.5727	5.35322	4.77412	5.71727	8.34399	11.1638	8.56175	11.097	10.4739	9.49107	5.87188	6.30413	7.925	11.7713
azolla_contig_30922	750	26	22	18	36	28	28	27	18	43	44	28	30	35	20	18	20	56	40	32	38	34	42	3.21022	2.71265	3.13164	5.05057	3.22824	3.79349	4.51153	3.61312	5.40062	6.12631	3.7803	4.08626	3.97103	3.24438	2.38706	2.3822	5.62968	5.51299	7.82788	5.27107	6.13987	5.94963	3.01817	4.0241	4.06232	5.76347
azolla_contig_18992|163772|PACid:15409972|8E-51|PF00664,PF00005|multidrug resistance-associated protein 5|	373	195	208	123	117	104	92	155	127	269	220	175	167	216	60	73	92	280	199	113	234	170	243	24.0767	25.6469	21.3995	16.4143	11.9906	12.4643	25.8995	25.4926	33.7853	30.6316	23.6269	22.7468	24.5069	9.73313	9.68086	10.9581	28.1484	27.4271	27.6422	32.4587	30.6993	34.4228	23.7077	13.6231	25.696	32.2084
azolla_contig_21618|266998|PACid:15412292|3E-100|PF01326|Pyruvate phosphate dikinase, PEP/pyruvate binding domain|	670	116	136	90	131	121	128	288	174	242	152	228	136	213	98	188	166	541	409	169	225	131	201	14.3225	16.7691	15.6582	18.3784	13.9506	17.3416	48.123	34.9268	30.3942	21.1636	30.7825	18.5244	24.1665	15.8975	24.9315	19.7722	54.3868	56.3703	41.341	31.2103	23.6565	28.4732	15.5833	16.5569	41.5249	25.7789
azolla_contig_30064	377	13	7	5	14	3	8	58	37	37	23	19	6	12	10	14	8	126	67	28	39	18	34	1.60511	0.863117	0.869899	1.96411	0.345883	1.08385	9.69143	7.42697	4.64705	3.20239	2.56521	0.817252	1.36149	1.62219	1.8566	0.952878	12.6668	9.23426	6.8494	5.40978	3.25052	4.81637	1.11271	1.13128	8.5592	3.92472
azolla_contig_33798|113974|PACid:15420151|8E-28|PF01535|Pentatricopeptide repeat (PPR) superfamily protein|	418	24	21	27	10	10	10	20	11	28	15	23	28	31	8	14	10	26	24	7	27	11	24	2.96328	2.58935	4.69745	1.40293	1.15294	1.35482	3.34187	2.20802	3.51668	2.08852	3.10525	3.81384	3.51719	1.29775	1.8566	1.1911	2.61378	3.30779	1.71235	3.74524	1.98643	3.39979	3.4167	1.30356	2.77495	2.8026
azolla_contig_33858|76693|PACid:15417359|1E-71|PF01095|Pectin lyase-like superfamily protein|	1148	753	187	287	135	196	275	485	434	288	483	311	208	387	423	319	565	576	548	153	327	177	342	92.973	23.0576	49.9322	18.9396	22.5977	37.2574	81.0404	87.1163	36.1716	67.2502	41.9884	28.3314	43.9082	68.6186	42.304	67.297	57.9053	75.528	37.4271	45.359	31.9634	48.447	55.3209	26.2649	84.0784	51.7109
azolla_contig_275|86281|PACid:15421353|2E-26|PF00023|XB3 ortholog 1 in Arabidopsis thaliana|	416	64	72	39	40	58	48	202	148	187	145	55	68	98	42	54	42	313	236	112	162	125	170	7.90208	8.87778	6.78521	5.61174	6.68706	6.50312	33.7529	29.7079	23.4864	20.189	7.42559	9.26219	11.1189	6.81319	7.16118	5.00261	31.4659	32.5266	27.3976	22.4714	22.573	24.0818	7.85502	6.26731	31.7304	21.8377
azolla_contig_19200|142417|PACid:15412575|5E-149|PF01842,PF00696|aspartate kinase 1|	1570	1184	1347	1150	831	1413	1199	1488	1334	2034	1959	1181	1381	1784	1038	1163	1312	2143	1909	1136	1561	1405	1701	146.189	166.088	200.077	116.584	162.911	162.442	248.635	267.772	255.462	272.76	159.448	188.104	202.409	168.383	154.231	156.272	215.436	263.107	277.89	216.53	253.721	240.96	170.785	147.312	258.204	264.111
azolla_contig_27278	440	35	32	21	34	56	53	36	48	70	59	35	35	58	39	43	51	86	76	37	71	36	54	4.32145	3.94568	3.65357	4.76998	6.45647	7.18053	6.01537	9.63498	8.79171	8.21483	4.72538	4.7673	6.58056	6.32654	5.70242	6.0746	8.64558	10.4747	9.05099	9.84858	6.50103	7.64952	3.97357	6.13566	7.82518	8.50327
azolla_contig_17031	632	56	48	53	70	53	43	77	63	109	73	37	59	46	72	48	63	122	89	67	97	89	118	6.91432	5.91852	9.22093	9.82054	6.11059	5.82571	12.8662	12.6459	13.6899	10.1641	4.9954	8.03631	5.21906	11.6798	6.3655	7.50392	12.2647	12.2664	16.3896	13.4551	16.072	16.7156	7.35126	7.25228	12.7561	11.927
azolla_contig_24276|439488|PACid:15401839|3E-34|0|C2H2-like zinc finger protein|	554	18	9	6	8	10	4	36	25	22	27	9	9	18	17	8	9	34	26	11	23	12	16	2.22246	1.10972	1.04388	1.12235	1.15294	0.541926	6.01537	5.01822	2.76311	3.75933	1.2151	1.22588	2.04224	2.75772	1.06092	1.07199	3.41802	3.58344	2.69084	3.19039	2.16701	2.26652	1.45869	0.939072	5.5168	3.26122
azolla_contig_19530|89210|PACid:15407639|8E-37|PF00498,PF00481|kinase associated protein phosphatase|	500	91	99	63	54	95	81	95	105	140	132	86	92	126	56	90	75	149	126	77	120	91	141	11.2358	12.2069	10.9607	7.57585	10.9529	10.974	15.8739	21.0765	17.5834	18.3789	11.6109	12.5312	14.2957	9.08426	11.9353	8.93323	14.979	17.3659	18.8358	16.6455	16.4332	19.9738	11.4678	9.83427	18.4752	17.9812
azolla_contig_19813	294	37	56	28	26	14	6	32	27	21	24	55	26	61	11	8	12	76	54	15	22	11	40	4.56839	6.90494	4.87143	3.64763	1.61412	0.81289	5.347	5.41968	2.63751	3.34163	7.42559	3.54143	6.92093	1.78441	1.06092	1.42932	7.64028	7.44254	3.66932	3.05167	1.98643	5.66631	5.44825	2.02488	5.38334	2.98957
azolla_contig_13429|235261|PACid:15404531|0|PF07646|Galactose oxidase/kelch repeat superfamily protein|	1437	201	205	182	152	228	179	170	178	259	261	195	212	281	140	143	189	323	227	182	277	207	255	24.8175	25.277	31.6643	21.3246	26.2871	24.2512	28.4059	35.7297	32.5293	36.3402	26.3271	28.8762	31.8817	22.7106	18.9639	22.5117	32.4712	31.2862	44.5211	38.4233	37.3809	36.1227	27.2529	23.9543	32.0678	34.4347
azolla_contig_29376|170977|PACid:15409915|1E-154|PF00305,PF01477|lipoxygenase 1|	1883	932	994	764	452	955	883	1156	794	1709	1425	1240	1136	1426	736	924	967	1931	1693	920	1329	1138	1364	115.074	122.563	132.921	63.4127	110.106	119.63	193.16	159.379	214.643	198.409	167.413	154.733	161.791	119.393	122.536	115.179	194.124	233.337	225.052	184.349	205.505	193.221	123.519	97.7163	176.27	206.526
azolla_contig_12344	584	52	52	35	42	59	62	87	54	103	77	74	52	92	44	57	78	161	116	57	86	48	88	6.42044	6.41173	6.08929	5.89233	6.80236	8.39986	14.5372	10.8394	12.9364	10.7211	9.9908	7.08285	10.4381	7.13763	7.55903	9.29056	16.1853	15.9877	13.9434	11.9293	8.66805	12.4659	6.30715	7.03151	12.6883	11.8287
azolla_contig_33631|424732|PACid:15404410|0.000000000000000002|PF02362|AP2/B3-like transcriptional factor family protein|	592	53	49	61	25	101	77	69	65	77	102	48	47	55	60	46	62	93	77	60	79	52	82	6.54391	6.04182	10.6128	3.50734	11.6447	10.4321	11.5295	13.0474	9.67088	14.2019	6.48052	6.40181	6.24018	9.73313	6.10027	7.38481	9.34929	10.6125	14.6773	10.9583	9.39038	11.6159	7.73283	8.52804	12.2884	11.9364
azolla_contig_320|232533|PACid:15420441|2E-130|PF01373|beta-amylase 1|	2027	314	402	314	170	428	427	668	430	1026	838	465	485	512	202	211	245	944	774	456	936	686	896	38.7696	49.5676	54.6296	23.8499	49.3459	57.8507	111.619	86.3134	128.861	116.678	62.78	66.0612	58.0904	32.7682	27.9817	29.1819	94.9004	106.676	111.547	129.835	123.881	126.925	47.6556	43.6822	98.966	122.77
azolla_contig_17623	439	101	79	69	102	56	63	142	73	118	88	67	48	50	43	54	62	248	133	48	104	65	88	12.4705	9.74089	12.0046	14.3099	6.45647	8.53534	23.7273	14.6532	14.8203	12.2526	9.04572	6.53802	5.67289	6.97541	7.16118	7.38481	24.9315	18.3307	11.7418	14.4261	11.738	12.4659	11.4053	9.76725	19.1903	13.5365
azolla_contig_17678|266998|PACid:15412292|4E-63|PF01326|Pyruvate phosphate dikinase, PEP/pyruvate binding domain|	474	110	88	85	83	87	73	190	178	166	129	159	124	147	100	150	142	370	307	138	144	130	170	13.5817	10.8506	14.7883	11.6444	10.0306	9.89016	31.7478	35.7297	20.8489	17.9612	21.4667	16.8899	16.6783	16.2219	19.8922	16.9136	37.1961	42.3122	33.7578	19.9746	23.476	24.0818	13.0735	10.5217	33.7388	19.4051
azolla_contig_33411	1252	5	7	3	1	8	3	14	10	22	19	17	12	16	13	11	15	55	71	26	39	27	43	0.61735	0.863117	0.521939	0.140293	0.922353	0.406445	2.33931	2.00729	2.76311	2.64545	2.29518	1.6345	1.81533	2.10885	1.45876	1.78665	5.52915	9.78556	6.36016	5.40978	4.87578	6.09129	0.667469	0.489697	2.1733	2.70428
azolla_contig_4600	676	111	93	73	160	107	104	98	67	135	104	88	65	106	112	82	113	150	119	58	136	93	176	13.7052	11.4671	12.7005	22.447	12.3365	14.0901	16.3752	13.4488	16.9554	14.4804	11.881	8.85356	12.0265	18.1685	10.8744	13.4594	15.0795	16.4011	14.188	18.8649	16.7943	24.9318	12.6243	16.2912	14.912	15.7179
azolla_contig_901|402546|PACid:15405012|1E-63|PF06792,PF09370|0|	828	185	210	165	133	200	166	201	180	294	259	139	178	231	146	146	159	299	233	168	267	203	277	22.842	25.8935	28.7067	18.659	23.0588	22.4899	33.5858	36.1312	36.9252	36.0617	18.7665	24.2451	26.2088	23.684	19.3617	18.9385	30.0585	32.1132	41.0964	37.0362	36.6586	39.2392	25.814	21.4026	34.8585	36.4934
azolla_contig_10764|86281|PACid:15421353|1E-85|PF00023|XB3 ortholog 1 in Arabidopsis thaliana|	871	103	85	79	61	87	68	290	212	254	212	125	124	139	59	61	84	427	323	162	259	177	217	12.7174	10.4807	13.7444	8.5579	10.0306	9.21275	48.4572	42.5545	31.9013	29.5177	16.8763	16.8899	15.7706	9.57091	8.08948	10.0052	42.9263	44.5174	39.6287	35.9265	31.9634	30.7397	12.3142	9.26708	45.5058	30.7095
azolla_contig_21749|165098|PACid:15410544|6E-38|PF01095|Pectin lyase-like superfamily protein|	962	446	90	148	90	110	150	323	261	148	231	198	141	261	247	208	310	327	334	75	183	100	184	55.0676	11.0972	25.749	12.6264	12.6824	20.3222	53.9713	52.3902	18.5882	32.1632	26.7321	19.2054	29.6125	40.0681	27.5838	36.924	32.8733	46.0335	18.3466	25.3844	18.0584	26.065	30.638	15.2103	53.1807	25.3757
azolla_contig_23316	806	108	115	96	83	138	95	199	166	214	237	68	87	124	95	80	80	210	182	137	176	140	189	13.3348	14.1798	16.7021	11.6444	15.9106	12.8708	33.2516	33.321	26.8775	32.9986	9.18073	11.8502	14.0688	15.4108	10.6092	9.52878	21.1113	25.0841	33.5131	24.4134	25.2818	26.7733	14.7389	13.4752	33.2863	29.938
azolla_contig_6110|47719|PACid:15421463|4E-53|PF10184|Uncharacterized conserved protein (DUF2358)|	577	206	162	121	188	250	184	249	154	298	279	240	191	277	172	244	320	374	413	167	289	197	337	25.4348	19.975	21.0515	26.3752	28.8235	24.9286	41.6063	30.9122	37.4276	38.8464	32.4026	26.0159	31.4278	27.9016	32.3579	38.1151	37.5982	56.9216	40.8518	40.0879	35.5751	47.7387	22.1538	26.7091	36.2593	38.137
azolla_contig_26633|234951|PACid:15406962|0.000000000000000007|PF03822,PF00069|CBL-interacting protein kinase 9|	220	34	31	19	17	43	36	41	38	103	63	20	46	39	48	55	51	62	41	13	114	60	150	4.19798	3.82238	3.30561	2.38499	4.95765	4.87734	6.85084	7.6277	12.9364	8.77177	2.70022	6.2656	4.42486	7.78651	7.2938	6.0746	6.23286	5.65081	3.18008	15.8132	10.8351	21.2487	3.77532	4.07333	7.23927	10.8541
azolla_contig_27817|444089|PACid:15413771|0.00000006|PF00643,PF06203|B-box type zinc finger protein with CCT domain|	265	284	226	135	126	151	128	315	294	729	635	165	171	272	110	116	139	602	414	204	701	407	737	35.0655	27.8664	23.4873	17.677	17.4094	17.3416	52.6345	59.0143	91.5593	88.4139	22.2768	23.2917	30.8605	17.8441	15.3833	16.5563	60.5191	57.0594	49.9028	97.2374	73.4978	104.402	28.8064	17.476	55.8244	89.9866
azolla_contig_25012|442102|PACid:15408335|1E-53|PF02577|Wound-responsive family protein|	817	7	9	3	6	13	6	12	7	8	19	5	4	15	3	3	3	15	14	9	11	5	9	0.86429	1.10972	0.521939	0.841761	1.49882	0.81289	2.00512	1.4051	1.00477	2.64545	0.675054	0.544835	1.70187	0.486657	0.397843	0.357329	1.50795	1.92955	2.20159	1.52584	0.902921	1.27492	0.831984	1.05116	1.70511	1.82511
azolla_contig_366	913	173	174	155	156	159	165	219	136	277	223	174	181	216	136	168	156	334	223	143	216	150	228	21.3603	21.4546	26.9669	21.8858	18.3318	22.3545	36.5935	27.2991	34.79	31.0493	23.4919	24.6538	24.5069	22.0618	22.2792	18.5811	33.577	30.7349	34.9809	29.9619	27.0876	32.298	23.2606	20.8573	31.9463	32.9197
azolla_contig_31136|96499|PACid:15407802|0.000000000003|PF01535|Tetratricopeptide repeat (TPR)-like superfamily protein|	277	5	4	2	1	1	1	5	10	6	5	2	7	4	3	2	6	14	6	2	4	1	8	0.61735	0.49321	0.347959	0.140293	0.115294	0.135482	0.835469	2.00729	0.753575	0.696172	0.270022	0.953461	0.453831	0.486657	0.265229	0.714659	1.40742	0.826948	0.489243	0.55485	0.180584	1.13326	0.486173	0.130356	1.42138	0.724873
azolla_contig_6961	451	55	58	21	75	41	23	48	31	76	48	50	35	51	23	42	41	125	52	39	42	48	46	6.79085	7.15154	3.65357	10.522	4.72706	3.11608	8.0205	6.22259	9.54528	6.68325	6.75054	4.7673	5.78635	3.73103	5.56981	4.8835	12.5663	7.16689	9.54023	5.82592	8.66805	6.51626	5.86532	6.12172	7.12155	8.11427
azolla_contig_32388	372	10	2	3	6	15	9	16	8	33	22	8	9	14	9	8	12	21	18	10	17	11	19	1.2347	0.246605	0.521939	0.841761	1.72941	1.21933	2.6735	1.60583	4.14466	3.06316	1.08009	1.22588	1.58841	1.45997	1.06092	1.42932	2.11113	2.48085	2.44621	2.35811	1.98643	2.6915	0.667748	1.2635	2.13967	3.60391
azolla_contig_16482	521	40	59	31	27	34	25	45	30	66	53	34	37	53	21	19	17	84	52	25	45	28	53	4.9388	7.27484	5.39337	3.78792	3.92	3.38704	7.51922	6.02187	8.28932	7.37942	4.59037	5.03972	6.01327	3.4066	2.51968	2.02487	8.44452	7.16689	6.11553	6.24206	5.05636	7.50786	5.86901	3.69832	6.77054	7.83437
azolla_contig_30644|48832|PACid:15402939|3E-31|PF00307|end binding protein 1C|	341	118	119	112	84	172	176	144	77	195	155	79	179	149	126	108	139	159	96	98	247	148	215	14.5695	14.673	19.4857	11.7847	19.8306	23.8448	24.0615	15.4561	24.4912	21.5813	10.6659	24.3814	16.9052	20.4396	14.3224	16.5563	15.9843	13.2312	23.9729	34.262	26.7265	30.4564	16.2427	18.4867	19.7588	23.0363
azolla_contig_26903|139849|PACid:15406548|0.000000000005|PF00293|isopentenyl pyrophosphate:dimethylallyl pyrophosphate isomerase 2|	317	69	44	39	51	87	56	70	64	100	76	60	63	77	60	54	65	133	91	40	107	62	127	8.51943	5.42531	6.78521	7.15497	10.0306	7.58697	11.6966	12.8466	12.5596	10.5818	8.10065	8.58115	8.73626	9.73313	7.16118	7.74213	13.3705	12.5421	9.78486	14.8422	11.1962	17.9905	6.90998	8.25751	12.2716	11.5707
azolla_contig_5874|31503|PACid:15417648|3E-24|PF07714,PF01476|chitin elicitor receptor kinase 1|	756	37	40	32	29	28	37	101	99	109	72	28	32	52	19	32	29	167	142	96	83	58	97	4.56839	4.9321	5.56735	4.06851	3.22824	5.01282	16.8765	19.8722	13.6899	10.0249	3.7803	4.35868	5.89981	3.08216	4.24366	3.45418	16.7885	19.5711	23.4837	11.5131	10.4739	13.7408	5.02261	4.10319	18.3743	11.8574
azolla_contig_26247|"99378|PACid:15415909|3E-35|PF00686,PF01326|catalytics;carbohydrate kinases;phosphoglucan, water dikinases|	423	164	165	132	127	167	135	215	150	231	212	206	140	239	118	189	184	389	254	132	191	136	239	20.2491	20.3449	22.9653	17.8173	19.2541	18.29	35.9251	30.1093	29.0126	29.5177	27.8122	19.0692	27.1164	19.1418	25.0641	21.9162	39.1062	35.0075	32.29	26.4941	24.5595	33.8562	21.1864	18.4538	33.0172	29.2652
azolla_contig_30108	519	0	1	2	2	4	1	8	5	1	3	0	1	1	5	3	5	13	6	4	0	0	1	0	0.123302	0.347959	0.280587	0.461177	0.135482	1.33675	1.00364	0.125596	0.417703	0	0.136209	0.113458	0.811094	0.397843	0.595549	1.30689	0.826948	0.978486	0	0	0.141658	0.157087	0.292415	1.1702	0.27165
azolla_contig_20179|438753|PACid:15423355|9E-28|PF06972|Kinase-related protein of unknown function (DUF1296)|	1013	177	185	121	85	115	101	171	133	177	143	176	199	207	169	189	148	273	142	105	171	123	137	21.8542	22.811	21.0515	11.9249	13.2588	13.6836	28.573	26.6969	22.2305	19.9105	23.7619	27.1055	23.4858	27.415	25.0641	17.6282	27.4447	19.5711	25.6852	23.7198	22.2119	19.4071	21.9056	12.9558	27.635	21.0705
azolla_contig_7031|5768|PACid:15421022|2E-34|PF00293|nudix hydrolase 1|	515	34	34	40	29	69	34	49	34	64	57	36	44	45	35	29	51	54	54	36	68	57	70	4.19798	4.19228	6.95919	4.06851	7.9553	4.60638	8.18759	6.82478	8.03813	7.93636	4.86039	5.99318	5.1056	5.67766	3.84582	6.0746	5.42862	7.44254	8.80637	9.43245	10.2933	9.91605	5.11648	5.54339	7.50619	7.98725
azolla_contig_147|59591|PACid:15411023|0.00000000000007|PF00097|RING/U-box superfamily protein|	551	398	335	510	334	281	352	507	205	686	409	384	500	461	341	322	413	488	479	411	1000	590	893	49.1411	41.3063	88.7297	46.858	32.3977	47.6895	84.7165	41.1494	86.1587	56.9469	51.8441	68.1043	52.3041	55.3166	42.7019	49.1923	49.0587	66.018	100.539	138.712	106.545	126.5	59.7257	42.3151	62.933	71.5528
azolla_contig_30076	917	23	22	19	24	19	17	30	28	46	31	21	22	36	14	22	30	60	45	27	33	28	37	2.83981	2.71265	3.30561	3.36704	2.19059	2.30319	5.01281	5.62041	5.77741	4.31627	2.83523	2.99659	4.08448	2.27106	2.91752	3.57329	6.0318	6.20211	6.60478	4.57751	5.05636	5.24134	2.95269	2.62027	5.31661	5.04684
azolla_contig_17697|"99378|PACid:15415909|0|PF00686,PF01326|catalytics;carbohydrate kinases;phosphoglucan, water dikinases|	2163	673	659	456	470	590	594	731	555	967	665	881	592	861	476	729	735	1454	1214	565	729	536	778	83.0954	81.2563	79.3348	65.9379	68.0236	80.4761	122.145	111.405	121.451	92.5909	118.945	80.6355	97.6872	77.2162	96.676	87.5457	146.171	167.319	138.211	101.121	96.7932	110.21	81.2288	71.4792	116.775	107.021
azolla_contig_9066	452	17	26	25	31	17	23	42	13	31	16	18	30	13	25	23	21	35	9	16	67	49	46	2.09899	3.20586	4.34949	4.3491	1.96	3.11608	7.01794	2.60948	3.89347	2.22775	2.43019	4.08626	1.47495	4.05547	3.05013	2.50131	3.51855	1.24042	3.91394	9.29373	8.84863	6.51626	3.21812	3.14173	4.81371	3.06061
azolla_contig_32897|404473|PACid:15410298|0.00000008|PF00560,PF08263|BAK1-interacting receptor-like kinase 1|	564	46	59	36	46	85	57	59	69	122	81	54	65	63	67	83	92	118	78	49	96	73	91	5.67962	7.27484	6.26327	6.4535	9.8	7.72245	9.85853	13.8503	15.3227	11.278	7.29058	8.85356	7.14785	10.8687	11.007	10.9581	11.8625	10.7503	11.9864	13.3164	13.1827	12.8909	6.40591	7.99199	11.8544	13.3003
azolla_contig_11910	329	86	79	40	83	80	64	175	98	144	111	84	74	81	45	71	71	239	166	87	151	79	140	10.6184	9.74089	6.95919	11.6444	9.22353	8.67082	29.2414	19.6714	18.0858	15.455	11.3409	10.0794	9.19009	7.29985	9.41563	8.45679	24.0267	22.8789	21.2821	20.9456	14.2662	19.8321	9.10617	9.84624	24.4564	16.7704
azolla_contig_11582|154779|PACid:15405639|0.0000006|PF01733|Major facilitator superfamily protein|	291	10	23	13	17	5	7	37	34	52	45	9	14	15	7	6	4	69	43	19	44	36	48	1.2347	2.83596	2.26174	2.38499	0.576471	0.948371	6.18247	6.82478	6.53098	6.26555	1.2151	1.90692	1.70187	1.13553	0.795687	0.476439	6.93657	5.92646	4.64781	6.10335	6.50103	6.79957	2.1108	1.30328	6.50362	6.39827
azolla_contig_16070	572	17	28	13	32	22	25	24	26	32	22	14	13	18	14	17	18	41	31	17	41	17	32	2.09899	3.45247	2.26174	4.48939	2.53647	3.38704	4.01025	5.21895	4.01907	3.06316	1.89015	1.77071	2.04224	2.27106	2.25445	2.14398	4.12173	4.27257	4.15856	5.68721	3.06993	4.53305	2.6044	3.47097	4.6146	3.54111
azolla_contig_14496	349	24	17	4	48	14	8	18	10	80	38	12	13	17	5	8	9	28	17	10	57	27	77	2.96328	2.09614	0.695919	6.73409	1.61412	1.08385	3.00769	2.00729	10.0477	5.29091	1.62013	1.77071	1.92878	0.811094	1.06092	1.07199	2.81484	2.34302	2.44621	7.90661	4.87578	10.9077	1.91845	3.14402	2.50749	7.66929
azolla_contig_28704	227	8	3	3	10	8	6	14	10	11	12	27	41	27	47	70	54	90	38	25	81	39	89	0.987761	0.369907	0.521939	1.40293	0.922353	0.81289	2.33931	2.00729	1.38155	1.67081	3.64529	5.58456	3.06336	7.62429	9.28301	6.43193	9.0477	5.23734	6.11553	11.2357	7.04279	12.6075	0.626536	1.04606	2.1733	1.52618
azolla_contig_25235	652	15	13	3	11	17	7	9	19	7	33	21	0	28	0	8	6	21	16	1	0	0	0	1.85205	1.60293	0.521939	1.54323	1.96	0.948371	1.50384	3.81385	0.879171	4.59474	2.83523	0	3.17682	0	1.06092	0.714659	2.11113	2.2052	0.244621	0	0	0	1.32564	1.48387	2.65885	2.73695
azolla_contig_1234|157784|PACid:15414588|1E-156|PF01370|GDP-D-mannose 3\',5\'-epimerase|	1237	4522	4593	3523	5142	5866	4315	7844	6805	7330	7073	4507	4432	4782	3572	3953	5246	12069	8766	5085	5879	5032	6460	558.332	566.328	612.931	721.389	676.316	584.603	1310.68	1365.96	920.617	984.805	608.494	603.677	542.556	579.446	524.225	624.85	1213.3	1208.17	1243.9	815.49	908.7	915.109	579.197	660.769	1338.32	952.711
azolla_contig_14639|440857|PACid:15407927|4E-40|PF00023,PF00651|BTB/POZ domain-containing protein|	728	145	139	100	148	175	135	138	119	185	206	137	118	154	138	165	158	238	189	109	189	149	220	17.9032	17.139	17.398	20.7634	20.1765	18.29	23.0589	23.8867	23.2352	28.6823	18.4965	16.0726	17.4725	22.3862	21.8814	18.8193	23.9262	26.0489	26.6637	26.2167	26.9071	31.1647	17.4801	19.7433	23.4728	25.9588
azolla_contig_8707|33447|PACid:15422738|7E-42|0|0|	1689	123	113	133	135	215	172	261	235	338	302	91	133	173	141	159	191	401	389	222	296	229	280	15.1868	13.9332	23.1393	18.9396	24.7882	23.3028	43.6115	47.1713	42.4514	42.0488	12.286	18.1158	19.6282	22.8729	21.0857	22.75	40.3125	53.6138	54.3059	41.0589	41.3538	39.6642	17.4198	22.3436	45.3914	42.2501
azolla_contig_23590|266998|PACid:15412292|1E-35|PF01326|Pyruvate phosphate dikinase, PEP/pyruvate binding domain|	386	142	152	108	140	130	127	294	226	298	238	237	164	253	130	189	190	540	440	215	244	205	266	17.5327	18.742	18.7898	19.6411	14.9882	17.2062	49.1255	45.3647	37.4276	33.1378	31.9976	22.3382	28.7048	21.0885	25.0641	22.6309	54.2862	60.6429	52.5936	33.8458	37.0198	37.681	18.3548	17.2785	47.2451	35.2827
azolla_contig_22222	1186	31	40	26	43	54	47	59	43	69	59	25	34	24	33	30	60	89	58	45	59	48	63	3.82757	4.9321	4.52347	6.03262	6.22589	6.36764	9.85853	8.63134	8.66611	8.21483	3.37527	4.6311	2.72299	5.35322	3.97843	7.14659	8.94717	7.99383	11.008	8.18403	8.66805	8.92444	4.42771	6.20871	9.24493	8.44047
azolla_contig_15508|80221|PACid:15403706|3E-78|PF00999|cation/H+ exchanger 18|	953	467	359	267	292	437	380	515	406	638	584	334	374	373	331	400	384	916	645	387	521	445	466	57.6605	44.2656	46.4526	40.9657	50.3836	51.483	86.0533	81.4959	80.1301	81.3129	45.0936	50.942	42.3198	53.6945	53.0458	45.7382	92.0855	88.897	94.6685	72.2692	80.36	66.0125	49.4596	47.6108	83.7746	80.7215
azolla_contig_5663|448001|PACid:15402788|5E-19|0|cold regulated gene 27|	923	33	50	37	29	30	23	600	371	295	195	45	30	51	19	15	27	828	669	286	292	198	330	4.07451	6.16512	6.43725	4.06851	3.45883	3.11608	100.256	74.4704	37.0508	27.1507	6.07549	4.08626	5.78635	3.08216	1.98922	3.21596	83.2389	92.2047	69.9617	40.504	35.7557	46.7471	5.55896	3.5478	87.3633	32.1007
azolla_contig_15226|444089|PACid:15413771|0.000000000007|PF00643,PF06203|B-box type zinc finger protein with CCT domain|	717	575	469	392	186	231	205	561	511	1508	1309	594	481	683	169	269	205	1112	895	463	1242	1009	1264	70.9953	57.8288	68.2001	26.0946	26.633	27.7737	93.7396	102.572	189.398	182.258	80.1964	65.5164	77.4917	27.415	35.6733	24.4175	111.789	123.353	113.26	172.281	182.21	179.055	65.6747	26.8338	98.156	185.828
azolla_contig_2434|403074|PACid:15404165|0.0000009|0|0|	2146	508	474	396	510	633	513	645	615	743	652	388	483	625	447	463	496	1036	801	535	605	477	605	62.7228	58.4454	68.896	71.5497	72.9812	69.5021	107.775	123.448	93.3177	90.7808	52.3842	65.7888	70.9112	72.5118	61.4005	59.0784	104.149	110.398	130.872	83.921	86.1387	85.703	63.3547	71.3443	115.612	92.0493
azolla_contig_16321|112145|PACid:15411121|4E-30|PF01786|Alternative oxidase family protein|	461	170	168	119	178	196	138	202	166	224	223	162	124	217	112	120	182	359	269	117	204	140	266	20.9899	20.7148	20.7036	24.9722	22.5977	18.6965	33.7529	33.321	28.1335	31.0493	21.8717	16.8899	24.6204	18.1685	15.9137	21.678	36.0903	37.0749	28.6207	28.2973	25.2818	37.681	20.8028	22.0888	33.537	29.5914
azolla_contig_11807	1589	201	197	194	162	340	291	276	179	483	348	154	205	225	267	309	347	457	332	221	376	274	374	24.8175	24.2906	33.7521	22.7275	39.2	39.4252	46.1179	35.9305	60.6628	48.4536	20.7917	27.9228	25.528	43.3124	40.9779	41.3311	45.9422	45.7578	54.0613	52.1559	49.4801	52.98	27.62	33.7842	41.0242	54.5582
azolla_contig_16762|120007|PACid:15411575|0.00000000000004|PF01985|CRS1 / YhbY (CRM) domain-containing protein|	397	83	85	57	60	101	97	132	109	168	133	86	102	123	76	75	100	178	161	84	147	123	142	10.248	10.4807	9.91684	8.41761	11.6447	13.1417	22.0564	21.8794	21.1001	18.5182	11.6109	13.8933	13.9553	12.3286	9.94609	11.911	17.8943	22.1898	20.5482	20.3907	22.2119	20.1154	10.2152	11.068	21.9679	19.8091
azolla_contig_13877	293	25	22	12	25	24	20	133	88	106	92	23	18	32	15	21	16	215	143	90	115	66	123	3.08675	2.71265	2.08776	3.50734	2.76706	2.70963	22.2235	17.6641	13.3132	12.8096	3.10525	2.45176	3.63065	2.43328	2.7849	1.90576	21.614	19.7089	22.0159	15.9519	11.9186	17.4239	2.62905	2.99468	19.9438	13.0614
azolla_contig_18440|140066|PACid:15403652|3E-161|0|gigantea protein (GI)|	1970	112	85	70	135	107	96	761	560	481	383	170	110	157	91	154	144	1370	938	542	520	303	487	13.8286	10.4807	12.1786	18.9396	12.3365	13.0062	127.158	112.408	60.4116	53.3268	22.9518	14.983	17.8129	14.7619	20.4226	17.1518	137.726	129.28	132.585	72.1305	54.717	68.9874	12.1626	14.7608	119.783	56.8692
azolla_contig_4876	222	195	250	119	157	259	177	278	215	370	320	283	294	342	181	235	250	513	360	122	402	211	435	24.0767	30.8256	20.7036	22.0261	29.8612	23.9802	46.452	43.1567	46.4705	44.555	38.2081	40.0454	38.8026	29.3616	31.1644	29.7774	51.5719	49.6169	29.8438	55.7624	38.1033	61.6211	25.202	25.2892	44.8044	45.5127
azolla_contig_4458|227351|PACid:15403906|4E-121|PF01965|Class I glutamine amidotransferase-like superfamily protein|	1083	225	246	228	229	328	315	270	220	424	370	310	319	383	271	285	346	447	361	224	471	368	472	27.7808	30.3324	39.6674	32.1272	37.8165	42.6767	45.1153	44.1603	53.2526	51.5167	41.8533	43.4506	43.4544	43.9613	37.7951	41.212	44.9369	49.7547	54.7952	65.3336	66.455	66.8625	32.5935	37.5401	44.6378	52.3847
azolla_contig_5197|447777|PACid:15405396|0.000001|0|0|	520	54	61	67	157	239	217	299	187	402	247	108	110	159	303	196	226	346	439	195	535	354	588	6.66738	7.52145	11.6566	22.0261	27.5553	29.3995	49.961	37.5363	50.4895	34.3909	14.5812	14.983	18.0398	49.1523	25.9924	26.9188	34.7834	60.5051	47.7012	74.2112	63.9268	83.2948	8.61516	26.327	43.7487	42.4402
azolla_contig_1634	1432	1090	901	540	817	455	392	1194	722	1496	1160	915	778	1024	337	446	525	2210	1300	637	1417	938	1246	134.582	111.096	93.9491	114.62	52.4589	53.1088	199.51	144.926	187.891	161.512	123.535	105.97	116.181	54.6678	59.1461	62.5326	222.171	179.172	155.824	196.556	169.388	176.506	113.209	73.3958	172.218	174.702
azolla_contig_14501	461	12	25	12	12	24	21	45	35	27	28	12	21	22	19	19	14	80	62	20	26	20	26	1.48164	3.08256	2.08776	1.68352	2.76706	2.84511	7.51922	7.02551	3.39109	3.89856	1.62013	2.86038	2.49607	3.08216	2.51968	1.66754	8.0424	8.54513	4.89243	3.60652	3.61169	3.6831	2.21732	2.4319	7.27236	3.64483
azolla_contig_5107|85061|PACid:15416989|0.00000003|PF00867,PF00752|5\'-3\' exonuclease family protein|	1383	123	112	92	107	170	111	115	81	147	157	82	78	120	98	95	110	168	149	80	132	100	150	15.1868	13.8099	16.0061	15.0114	19.6	15.0385	19.2158	16.259	18.4626	21.8598	11.0709	10.6243	13.6149	15.8975	12.5984	13.1021	16.889	20.5359	19.5697	18.31	18.0584	21.2487	15.0009	16.55	17.7374	20.1612
azolla_contig_6519|120007|PACid:15411575|1E-40|PF01985|CRS1 / YhbY (CRM) domain-containing protein|	559	80	79	50	64	73	82	106	89	163	117	88	89	114	46	89	66	196	144	66	110	69	109	9.87761	9.74089	8.69899	8.97878	8.41647	11.1095	17.7119	17.8649	20.4721	16.2904	11.881	12.1226	12.9342	7.46207	11.8027	7.86124	19.7039	19.8468	16.145	15.2584	12.4603	15.4407	9.43916	9.50158	17.7884	18.3813
azolla_contig_23557|266879|PACid:15411501|0.00000006|0|5\'-AMP-activated protein kinase-related|	1035	148	147	141	114	216	163	201	157	278	246	153	178	197	168	188	194	301	287	155	261	202	241	18.2736	18.1255	24.5311	15.9935	24.9035	22.0835	33.5858	31.5144	34.9156	34.2517	20.6567	24.2451	22.3512	27.2528	24.9315	23.1073	30.2595	39.5557	37.9163	36.2039	36.478	34.1395	20.3101	20.9935	32.5501	34.5837
azolla_contig_20871|268169|PACid:15411952|0.00000000007|PF00305|PLAT/LH2 domain-containing lipoxygenase family protein|	490	167	175	139	158	381	251	287	225	391	309	122	163	166	194	153	218	389	293	171	297	229	337	20.6195	21.5779	24.1832	22.1664	43.9271	34.0059	47.9559	45.164	49.108	43.0234	16.4713	22.202	18.834	31.4705	20.29	25.9659	39.1062	40.3826	41.8303	41.1976	41.3538	47.7387	22.1269	33.3664	46.5599	46.0657
azolla_contig_23548	648	63	76	62	54	79	38	79	62	120	92	73	77	107	29	40	51	118	78	53	136	81	98	7.77861	9.37099	10.7867	7.57585	9.10824	5.1483	13.2004	12.4452	15.0715	12.8096	9.85579	10.4881	12.14	4.70435	5.30458	6.0746	11.8625	10.7503	12.9649	18.8649	14.6273	13.8825	9.31211	7.27746	12.8228	13.9405
azolla_contig_14273|74840|PACid:15412945|0.00000000002|PF00582|Adenine nucleotide alpha hydrolases-like superfamily protein|	478	57	47	36	57	50	26	61	50	72	67	37	33	59	24	30	38	74	57	33	60	56	66	7.03779	5.79522	6.26327	7.99673	5.76471	3.52252	10.1927	10.0364	9.0429	9.32871	4.9954	4.49489	6.69401	3.89325	3.97843	4.52617	7.43922	7.85601	8.07251	8.32275	10.1127	9.34942	6.36543	5.76132	10.1146	9.1858
azolla_contig_25560|439488|PACid:15401839|0.000000000000009|0|C2H2-like zinc finger protein|	1661	135	130	103	104	94	111	285	205	221	215	109	117	143	94	112	99	506	322	185	190	170	225	16.6685	16.0293	17.9199	14.5905	10.8377	15.0385	47.6217	41.1494	27.7567	29.9354	14.7162	15.9364	16.2245	15.2486	14.8528	11.7919	50.8682	44.3796	45.255	26.3554	30.6993	31.873	16.8726	13.4889	44.3856	28.846
azolla_contig_9104	593	99	99	73	64	85	74	112	92	154	152	85	89	119	56	58	69	157	113	82	123	102	138	12.2235	12.2069	12.7005	8.97878	9.8	10.0256	18.7145	18.4671	19.3418	21.1636	11.4759	12.1226	13.5015	9.08426	7.69164	8.21857	15.7832	15.5742	20.059	17.0616	18.4196	19.5488	12.377	9.60148	18.5908	20.2527
azolla_contig_26290|403751|PACid:15409569|1E-25|PF01156|inosine-uridine preferring nucleoside hydrolase family protein|	288	8	6	9	3	3	5	22	11	22	26	10	5	3	4	3	6	46	27	8	13	11	14	0.987761	0.739815	1.56582	0.42088	0.345883	0.677408	3.67606	2.20802	2.76311	3.62009	1.35011	0.681043	0.340374	0.648876	0.397843	0.714659	4.62438	3.72127	1.95697	1.80326	1.98643	1.98321	1.0978	0.48139	2.94204	3.1916
azolla_contig_31850|422148|PACid:15416409|0.000000005|PF04755|Plastid-lipid associated protein PAP / fibrillin family protein|	521	94	90	70	77	136	97	100	80	148	116	72	92	120	71	98	114	137	122	61	130	106	156	11.6062	11.0972	12.1786	10.8026	15.68	13.1417	16.7094	16.0583	18.5882	16.1512	9.72078	12.5312	13.6149	11.5175	12.9962	13.5785	13.7726	16.8146	14.9219	18.0326	19.1419	22.0986	11.6273	13.2081	16.3838	17.3697
azolla_contig_31728|98486|PACid:15413807|1E-42|PF01786|Alternative oxidase family protein|	509	124	145	101	114	142	150	148	109	224	192	173	124	177	97	153	126	243	227	123	197	140	224	15.3103	17.8789	17.572	15.9935	16.3718	20.3222	24.7299	21.8794	28.1335	26.733	23.3569	16.8899	20.082	15.7352	20.29	15.0078	24.4288	31.2862	30.0884	27.3263	25.2818	31.7313	16.9204	17.5625	23.3047	27.4332
azolla_contig_3596	396	24	16	15	23	24	24	77	42	55	47	18	23	12	22	31	36	130	67	42	41	30	48	2.96328	1.97284	2.6097	3.22675	2.76706	3.25156	12.8662	8.43061	6.90777	6.54402	2.43019	3.1328	1.36149	3.56882	4.11105	4.28795	13.0689	9.23426	10.2741	5.68721	5.41753	6.79957	2.51527	3.08179	10.6484	6.72589
azolla_contig_391|444089|PACid:15413771|0.00000000000004|PF00643,PF06203|B-box type zinc finger protein with CCT domain|	1838	106	73	61	129	110	71	581	460	322	310	42	76	69	73	85	81	930	770	370	334	239	390	13.0878	9.00108	10.6128	18.0979	12.6824	9.6192	97.0814	92.3353	40.4419	43.1627	5.67045	10.3519	7.82859	11.842	11.2722	9.64789	93.4929	106.125	90.5099	46.33	43.1596	55.2465	10.9006	13.4665	94.7084	41.8023
azolla_contig_18558|234951|PACid:15406962|0.00000002|PF03822,PF00069|CBL-interacting protein kinase 9|	652	53	54	48	40	112	116	72	58	229	140	75	104	109	123	115	126	140	125	57	207	156	279	6.54391	6.65833	8.35103	5.61174	12.9129	15.7159	12.0307	11.6423	28.7614	19.4928	10.1258	14.1657	12.3669	19.9529	15.2507	15.0078	14.0742	17.2281	13.9434	28.7135	28.1712	39.5225	7.18442	11.4135	11.8365	24.1271
azolla_contig_19919	541	10	11	1	8	5	2	126	74	29	27	4	9	1	6	5	6	202	143	59	29	19	38	1.2347	1.35633	0.17398	1.12235	0.576471	0.270963	21.0538	14.8539	3.64228	3.75933	0.540043	1.22588	0.113458	0.973313	0.663072	0.714659	20.3071	19.7089	14.4327	4.02266	3.4311	5.383	0.921669	0.656594	17.9539	3.7008
azolla_contig_28660	497	721	631	454	343	437	384	932	914	1847	1832	602	490	695	309	315	387	1651	1436	896	1616	1361	1920	89.0219	77.8038	78.9868	48.1207	50.3836	52.0249	155.731	183.466	231.975	255.077	81.2765	66.7423	78.8532	50.1256	41.7736	46.0955	165.975	197.916	219.181	224.159	245.775	271.983	81.9375	50.1764	169.599	243.526
azolla_contig_13302|93321|PACid:15420548|3E-25|PF01535|Tetratricopeptide repeat (TPR)-like superfamily protein|	470	11	13	9	3	8	3	20	13	18	15	11	14	10	7	11	11	40	18	11	26	11	18	1.35817	1.60293	1.56582	0.42088	0.922353	0.406445	3.34187	2.60948	2.26072	2.08852	1.48512	1.90692	1.13458	1.13553	1.45876	1.31021	4.0212	2.48085	2.69084	3.60652	1.98643	2.54984	1.50897	0.583226	2.97567	2.17462
azolla_contig_11205|403442|PACid:15407137|0.00000000006|PF00226|DNAJ heat shock N-terminal domain-containing protein|	347	21	17	8	21	11	7	25	36	32	10	13	6	7	3	9	9	41	37	20	25	12	19	2.59287	2.09614	1.39184	2.94616	1.26824	0.948371	4.17734	7.22624	4.01907	1.39234	1.75514	0.817252	0.794205	0.486657	1.19353	1.07199	4.12173	5.09951	4.89243	3.46781	2.16701	2.6915	2.02695	1.72092	5.70179	2.70571
azolla_contig_30923|101169|PACid:15423186|0.0000004|PF05627|RPM1-interacting protein 4 (RIN4) family protein|	628	161	171	124	142	196	138	150	113	225	199	151	110	176	131	110	147	223	207	139	208	153	218	19.8787	21.0847	21.5735	19.9217	22.5977	18.6965	25.0641	22.6824	28.2591	27.7077	20.3866	14.983	19.9686	21.2507	14.5876	17.5091	22.4182	28.5297	34.0024	28.8522	27.6294	30.8814	20.8456	20.4053	23.8732	27.9834
azolla_contig_8693|140066|PACid:15403652|3E-34|0|gigantea protein (GI)|	1246	126	92	69	177	146	117	768	647	547	472	162	116	181	114	123	164	1338	1066	595	593	401	535	15.5572	11.3438	12.0046	24.8319	16.8329	15.8513	128.328	129.872	68.7009	65.7186	21.8717	15.8002	20.5359	18.493	16.3116	19.534	134.509	146.921	145.55	82.2565	72.4143	75.7869	12.9686	19.1721	129.1	67.2098
azolla_contig_19361|153020|PACid:15419613|3E-33|PF00481|Protein phosphatase 2C family protein|	569	146	153	91	73	48	34	112	89	64	53	135	78	124	38	48	51	240	150	80	66	50	75	18.0266	18.8653	15.8322	10.2414	5.53412	4.60638	18.7145	17.8649	8.03813	7.37942	18.2265	10.6243	14.0688	6.16432	6.3655	6.0746	24.1272	20.6737	19.5697	9.15502	9.02921	10.6243	17.5747	6.79397	18.2897	7.70878
azolla_contig_6072|165772|PACid:15415848|0.0000000000004|PF02536|Mitochondrial transcription termination factor family protein|	297	10	8	4	1	1	1	18	13	18	15	6	6	8	1	3	2	42	19	13	17	5	14	1.2347	0.98642	0.695919	0.140293	0.115294	0.135482	3.00769	2.60948	2.26072	2.08852	0.810065	0.817252	0.907663	0.162219	0.397843	0.23822	4.22226	2.61867	3.18008	2.35811	0.902921	1.98321	0.972346	0.130356	2.80858	2.17462
azolla_contig_24890|120007|PACid:15411575|5E-67|PF01985|CRS1 / YhbY (CRM) domain-containing protein|	782	160	146	118	132	160	142	245	192	282	238	205	155	193	151	161	181	402	291	167	258	182	238	19.7552	18.0022	20.5296	18.5187	18.4471	19.2384	40.938	38.5399	35.418	33.1378	27.6772	21.1123	21.8974	24.4951	21.3509	21.5589	40.4131	40.107	40.8518	35.7878	32.8663	33.7146	19.429	18.7347	39.7389	34.2779
azolla_contig_15809|81478|PACid:15408283|1E-51|PF00571|Cystathionine beta-synthase (CBS) family protein|	382	226	200	97	234	273	194	363	303	397	359	238	211	298	179	199	226	609	395	235	360	240	450	27.9042	24.6605	16.876	32.8287	31.4753	26.2834	60.655	60.8208	49.8615	49.9852	32.1326	28.74	33.8104	29.0372	26.3903	26.9188	61.2228	54.4408	57.486	49.9365	43.3402	63.746	23.1469	30.1958	60.7379	49.9233
azolla_contig_17079|437450|PACid:15418258|3E-27|PF00856|ASH1-related protein 2|	360	24	29	14	23	33	44	44	32	53	52	16	26	52	30	40	36	70	53	22	44	23	44	2.96328	3.57577	2.43572	3.22675	3.80471	5.96119	7.35212	6.42332	6.65658	7.24019	2.16017	3.54143	5.89981	4.86657	5.30458	4.28795	7.0371	7.30471	5.38167	6.10335	4.15344	6.23294	2.99159	4.33088	6.88772	6.94838
azolla_contig_27417	952	180	226	186	196	245	180	698	540	804	753	231	194	185	224	293	286	1274	1262	818	599	426	656	22.2246	27.8664	32.3602	27.4975	28.2471	24.3867	116.631	108.394	100.979	104.844	31.1875	26.4245	20.9897	36.337	38.856	34.0654	128.075	173.935	200.1	83.0887	76.9289	92.9275	27.4837	26.7104	112.512	102.911
azolla_contig_4623|154779|PACid:15405639|7E-80|PF01733|Major facilitator superfamily protein|	689	70	54	35	51	21	14	115	83	126	91	47	30	47	13	17	26	172	128	79	85	75	110	8.6429	6.65833	6.08929	7.15497	2.42118	1.89674	19.2158	16.6605	15.8251	12.6703	6.34551	4.08626	5.33252	2.10885	2.25445	3.09685	17.2912	17.6416	19.3251	11.7906	13.5438	15.5824	7.13018	3.8243	17.9381	14.2477
azolla_contig_25982|80394|PACid:15404606|9E-63|PF12576|Protein of unknown function (DUF3754)|	613	94	71	67	77	115	104	107	85	135	147	67	68	101	68	111	94	168	147	93	129	87	168	11.6062	8.75447	11.6566	10.8026	13.2588	14.0901	17.879	17.062	16.9554	20.4675	9.04572	9.26219	11.4592	11.0309	14.7202	11.1963	16.889	20.2602	22.7498	17.8939	15.7108	23.7985	10.6724	12.7172	17.4705	18.7114
azolla_contig_8264|90623|PACid:15414145|3E-52|PF02770,PF00441,PF02771|acyl-CoA oxidase 4|	526	64	61	43	85	82	84	108	68	132	60	72	60	91	71	95	74	185	131	76	138	89	123	7.90208	7.52145	7.48113	11.9249	9.45412	11.3805	18.0461	13.6496	16.5786	8.35407	9.72078	8.17252	10.3247	11.5175	12.5984	8.81412	18.5981	18.055	18.5912	19.1423	16.072	17.4239	7.63489	10.9198	15.8478	12.4664
azolla_contig_15010|440438|PACid:15404834|1E-38|0|0|	599	9	11	15	10	17	21	24	32	25	25	10	11	11	18	15	21	38	13	14	27	24	30	1.11123	1.35633	2.6097	1.40293	1.96	2.84511	4.01025	6.42332	3.1399	3.48086	1.35011	1.4983	1.24804	2.91994	1.98922	2.50131	3.82014	1.79172	3.4247	3.74524	4.33402	4.24973	1.69242	2.06935	5.21679	3.31038
azolla_contig_10897	655	54	81	43	44	47	39	138	134	152	118	64	56	78	40	42	52	230	192	89	137	85	116	6.66738	9.9875	7.48113	6.17291	5.41883	5.28378	23.0589	26.8977	19.0906	16.4297	8.64069	7.62769	8.84971	6.48876	5.56981	6.19371	23.1219	26.4623	21.7713	19.0036	15.3497	16.4323	8.04534	5.62517	24.9783	17.7601
azolla_contig_18841|234951|PACid:15406962|7E-134|PF03822,PF00069|CBL-interacting protein kinase 9|	1007	165	163	166	96	261	232	225	166	537	403	200	261	298	267	354	316	298	368	191	483	414	581	20.3726	20.0983	28.8806	13.4682	30.0918	31.4317	37.5961	33.321	67.445	56.1115	27.0022	35.5505	33.8104	43.3124	46.9455	37.6387	29.958	50.7195	46.7227	66.9981	74.7619	82.3032	23.1172	24.9972	35.4585	61.7782
azolla_contig_24630	510	16	24	17	27	30	21	39	31	54	35	18	25	24	24	18	28	51	57	36	40	25	38	1.97552	2.95926	2.95766	3.78792	3.45883	2.84511	6.51665	6.22259	6.78217	4.8732	2.43019	3.40522	2.72299	3.89325	2.38706	3.33507	5.12703	7.85601	8.80637	5.5485	4.51461	5.383	2.63081	3.36395	6.36962	5.82769
azolla_contig_23399	541	59	47	35	48	68	42	53	52	57	59	50	50	60	38	37	48	100	74	46	65	59	80	7.28473	5.79522	6.08929	6.73409	7.84	5.69023	8.85597	10.4379	7.15896	8.21483	6.75054	6.81043	6.80747	6.16432	4.90674	5.71727	10.053	10.199	11.2526	9.01631	10.6545	11.3326	6.38975	6.75477	9.64693	7.6869
azolla_contig_751|154779|PACid:15405639|3E-76|PF01733|Major facilitator superfamily protein|	715	77	51	43	64	30	16	120	95	149	143	59	40	54	16	33	25	199	140	74	116	84	122	9.5072	6.28842	7.48113	8.97878	3.45883	2.16771	20.0512	19.0692	18.7138	19.9105	7.96564	5.44835	6.12673	2.5955	4.37628	2.97774	20.0055	19.2955	18.102	16.0906	15.1691	17.2823	7.75892	4.86844	19.5602	19.3121
azolla_contig_4439	394	4	1	6	3	2	4	26	14	23	10	5	5	3	4	5	4	29	30	10	8	11	14	0.49388	0.123302	1.04388	0.42088	0.230588	0.541926	4.34444	2.8102	2.8887	1.39234	0.675054	0.681043	0.340374	0.648876	0.663072	0.476439	2.91537	4.13474	2.44621	1.1097	1.98643	1.98321	0.553687	0.397798	3.57732	2.14052
azolla_contig_19973|"99378|PACid:15415909|8E-103|PF00686,PF01326|catalytics;carbohydrate kinases;phosphoglucan, water dikinases|	734	469	468	346	416	551	454	585	495	715	607	544	493	646	368	401	543	969	722	412	623	483	673	57.9075	57.7055	60.197	58.3621	63.5271	61.5087	97.7498	99.3608	89.801	84.5153	73.4459	67.1509	73.2938	59.6966	53.1784	64.6766	97.4136	99.5095	100.784	86.4178	87.2222	95.3357	58.6033	61.1326	98.5553	87.1581
azolla_contig_11167	522	14	10	2	16	8	6	40	35	22	26	3	5	3	9	11	7	79	59	24	11	15	23	1.72858	1.23302	0.347959	2.2447	0.922353	0.81289	6.68375	7.02551	2.76311	3.62009	0.405032	0.681043	0.340374	1.45997	1.45876	0.833768	7.94187	8.13166	5.87091	1.52584	2.70876	3.25813	1.10319	1.32665	6.85463	3.1916
azolla_contig_9519|266998|PACid:15412292|2E-47|PF01326|Pyruvate phosphate dikinase, PEP/pyruvate binding domain|	634	277	277	235	288	301	279	541	423	540	461	306	300	484	265	271	370	1007	766	421	478	367	537	34.2012	34.1548	40.8852	40.4045	34.7035	37.7994	90.3977	84.9083	67.8217	64.1871	41.3133	40.8626	54.9136	42.988	35.9385	44.0706	101.234	105.574	102.986	66.3045	66.2744	76.0702	36.4137	37.6358	87.653	66.0044
azolla_contig_27483|80221|PACid:15403706|0.000000005|PF00999|cation/H+ exchanger 18|	406	269	207	171	152	248	203	292	241	357	385	183	220	188	147	205	219	443	336	185	312	269	299	33.2134	25.5236	29.7505	21.3246	28.593	27.5028	48.7914	48.3757	44.8377	53.6053	24.707	29.9659	21.3301	23.8462	27.186	26.085	44.5348	46.3091	45.255	43.2783	48.5772	42.3557	29.4959	25.8068	48.5835	49.2215
azolla_contig_20436|122408|PACid:15420456|2E-73|PF07714,PF00560|Leucine-rich repeat protein kinase family protein|	1187	130	117	92	62	87	84	160	118	146	144	89	102	128	97	119	104	238	166	91	117	87	96	16.0511	14.4264	16.0061	8.6982	10.0306	11.3805	26.735	23.686	18.337	20.0498	12.016	13.8933	14.5226	15.7352	15.7811	12.3874	23.9262	22.8789	22.2605	16.2294	15.7108	13.5991	15.4945	10.0364	25.2105	19.1934
azolla_contig_33828|328|PACid:15419230|5E-30|PF01535|Pentatricopeptide repeat (PPR) superfamily protein|	617	20	24	23	15	30	22	24	17	50	41	22	25	28	16	22	33	45	20	22	51	36	51	2.4694	2.95926	4.00153	2.1044	3.45883	2.9806	4.01025	3.41239	6.27979	5.70861	2.97024	3.40522	3.17682	2.5955	2.91752	3.93062	4.52385	2.75649	5.38167	7.07433	6.50103	7.22455	3.1434	2.84794	3.71132	5.9942
azolla_contig_19253|403066|PACid:15404138|0.000000000003|PF02602|uroporphyrinogen-III synthase family protein|	500	137	142	99	109	194	141	196	163	232	211	123	156	217	135	125	159	260	219	155	216	186	234	16.9154	17.5089	17.224	15.292	22.3671	19.1029	32.7504	32.7188	29.1382	29.3785	16.6063	21.2486	24.6204	21.8996	16.5768	18.9385	26.1378	30.1836	37.9163	29.9619	33.5887	33.1479	17.2161	18.9207	32.7346	29.2583
azolla_contig_10808	1523	281	344	218	363	378	301	500	362	668	516	384	264	372	257	286	332	743	599	326	587	421	601	34.6951	42.416	37.9276	50.9265	43.5812	40.78	83.5469	72.6638	83.898	71.845	51.8441	35.9591	42.2063	41.6903	37.9277	39.5444	74.6938	82.557	79.7466	81.4242	76.026	85.1363	38.3462	45.0959	78.1053	77.8715
azolla_contig_22909	461	51	56	43	41	72	67	80	59	144	99	59	79	97	59	70	70	142	104	62	100	72	110	6.29697	6.90494	7.48113	5.75203	8.30118	9.07727	13.3675	11.843	18.0858	13.7842	7.96564	10.7605	11.0054	9.57091	9.28301	8.33768	14.2753	14.3338	15.1665	13.8712	13.0021	15.5824	6.89435	7.71016	12.6052	15.935
azolla_contig_6193	790	25	32	21	27	38	23	33	41	30	32	28	33	42	39	29	34	118	48	45	96	58	59	3.08675	3.94568	3.65357	3.78792	4.38118	3.11608	5.51409	8.22988	3.76787	4.4555	3.7803	4.49489	4.76523	6.32654	3.84582	4.04973	11.8625	6.61559	11.008	13.3164	10.4739	8.35781	3.562	3.76173	6.87199	4.11169
azolla_contig_4035	1044	257	212	200	239	175	165	330	170	288	268	145	95	135	125	134	182	602	343	215	281	262	290	31.7318	26.1401	34.7959	33.5301	20.1765	22.3545	55.1409	34.1239	36.1716	37.3148	19.5766	12.9398	15.3168	20.2774	17.7703	21.678	60.5191	47.2739	52.5936	38.9782	47.3131	41.0808	30.8893	25.3537	44.6324	36.7432
azolla_contig_33564|267563|PACid:15412068|0.00000000004|PF00069,PF00560,PF08263|leucine-rich repeat transmembrane protein kinase family protein|	506	33	25	33	22	47	40	92	68	88	66	29	37	28	42	38	48	128	106	58	70	53	67	4.07451	3.08256	5.74133	3.08646	5.41883	5.41926	15.3726	13.6496	11.0524	9.18947	3.91531	5.03972	3.17682	6.81319	5.03935	5.71727	12.8678	14.6094	14.188	9.70987	9.57097	9.49107	4.29947	4.64152	14.5111	10.121
azolla_contig_12645	715	213	247	174	265	281	181	291	226	345	281	265	218	314	158	229	248	510	359	221	314	230	351	26.2991	30.4557	30.2725	37.1778	32.3977	24.5222	48.6243	45.3647	43.3306	39.1249	35.7779	29.6935	35.6258	25.6306	30.3687	29.5392	51.2703	49.4791	54.0613	43.5557	41.5344	49.7219	29.0091	31.3659	46.9945	41.2277
azolla_contig_23148|403751|PACid:15409569|1E-19|PF01156|inosine-uridine preferring nucleoside hydrolase family protein|	426	26	21	14	14	16	10	74	52	70	65	30	17	27	14	15	13	145	108	65	61	55	81	3.21022	2.58935	2.43572	1.96411	1.84471	1.35482	12.3649	10.4379	8.79171	9.05024	4.05032	2.31555	3.06336	2.27106	1.98922	1.54843	14.5769	14.8851	15.9004	8.46146	9.93214	11.4743	2.7451	1.72121	11.4014	8.92097
azolla_contig_6450	409	31	28	21	22	31	27	117	87	92	78	17	28	38	17	18	26	148	148	64	55	60	95	3.82757	3.45247	3.65357	3.08646	3.57412	3.658	19.55	17.4634	11.5548	10.8603	2.29518	3.81384	4.3114	2.75772	2.38706	3.09685	14.8784	20.3981	15.6558	7.62918	10.8351	13.4575	3.64454	3.43953	18.5067	11.2075
azolla_contig_7531	344	216	220	156	117	191	167	244	197	330	293	264	243	325	138	171	234	417	349	187	313	208	335	26.6695	27.1265	27.1408	16.4143	22.0212	22.6254	40.7709	39.5436	41.4466	40.7957	35.6429	33.0987	36.8738	22.3862	22.6771	27.8717	41.921	48.1008	45.7442	43.417	37.5615	47.4554	26.979	20.3537	40.1572	41.1212
azolla_contig_10395	413	33	33	24	33	42	32	44	56	71	53	27	23	35	31	27	38	75	57	23	59	27	57	4.07451	4.06898	4.17551	4.62968	4.84236	4.33541	7.35212	11.2408	8.9173	7.37942	3.64529	3.1328	3.97103	5.02879	3.58059	4.52617	7.53975	7.85601	5.62629	8.18403	4.87578	8.0745	4.10634	4.60248	9.29647	8.14836
azolla_contig_3330	367	9	11	3	8	5	7	28	17	23	18	8	6	5	5	3	2	42	27	10	17	13	12	1.11123	1.35633	0.521939	1.12235	0.576471	0.948371	4.67862	3.41239	2.8887	2.50622	1.08009	0.817252	0.567289	0.811094	0.397843	0.23822	4.22226	3.72127	2.44621	2.35811	2.3476	1.69989	0.996499	0.882397	4.04551	2.69746
azolla_contig_32282	398	14	10	6	12	19	18	66	45	30	38	7	8	12	9	8	16	64	54	30	23	20	23	1.72858	1.23302	1.04388	1.68352	2.19059	2.43867	11.0282	9.0328	3.76787	5.29091	0.945076	1.08967	1.36149	1.45997	1.06092	1.90576	6.43392	7.44254	7.33864	3.19039	3.61169	3.25813	1.33516	2.10426	10.0305	4.52939
azolla_contig_2443|120007|PACid:15411575|0.00003|PF01985|CRS1 / YhbY (CRM) domain-containing protein|	1099	257	294	224	250	404	295	435	320	539	435	284	310	421	232	270	348	731	590	343	518	375	541	31.7318	36.2509	38.9715	35.0734	46.5788	39.9671	72.6858	64.2332	67.6961	60.567	38.3431	42.2247	47.7658	37.6348	35.8059	41.4502	73.4875	81.3166	83.9051	71.853	67.7191	76.6369	35.6514	40.5398	68.4595	64.1316
azolla_contig_6264|266879|PACid:15411501|5E-36|0|5\'-AMP-activated protein kinase-related|	1048	169	193	168	165	279	183	257	242	364	364	156	225	226	218	217	237	367	324	235	335	271	361	20.8664	23.7974	29.2286	23.1484	32.1671	24.7931	42.9431	48.5764	45.7169	50.6813	21.0617	30.647	25.6415	35.3637	28.7773	28.229	36.8945	44.6552	57.486	46.4687	48.9383	51.1385	24.6308	26.7029	45.7597	48.1991
azolla_contig_35107|102435|PACid:15406055|4E-59|PF01535|Pentatricopeptide repeat (PPR) superfamily protein|	1052	51	65	42	18	41	41	46	42	67	67	57	61	81	19	42	43	74	56	31	56	36	70	6.29697	8.01466	7.30715	2.52528	4.72706	5.55475	7.68631	8.43061	8.41492	9.32871	7.69562	8.30873	9.19009	3.08216	5.56981	5.12172	7.43922	7.71818	7.58326	7.7679	6.50103	9.91605	7.20626	4.26903	8.05846	8.87181
azolla_contig_23408	351	16	19	9	28	30	33	41	54	55	48	16	24	24	21	20	29	75	74	32	49	30	67	1.97552	2.34275	1.56582	3.92822	3.45883	4.47089	6.85084	10.8394	6.90777	6.68325	2.16017	3.26901	2.72299	3.4066	2.65229	3.45418	7.53975	10.199	7.82788	6.79691	5.41753	9.49107	1.96136	3.95265	8.8451	6.79551
azolla_contig_32140|67325|PACid:15410674|0.000000000000008|PF01040|UbiA prenyltransferase family protein|	416	116	145	130	74	188	166	123	122	233	229	131	168	176	135	140	183	210	189	98	230	194	256	14.3225	17.8789	22.6174	10.3817	21.6753	22.4899	20.5525	24.4889	29.2638	31.8847	17.6864	22.8831	19.9686	21.8996	18.566	21.7971	21.1113	26.0489	23.9729	31.9039	35.0334	36.2644	18.2729	18.1823	22.5207	30.5743
azolla_contig_17351|73048|PACid:15403761|3E-19|PF06203|pseudo-response regulator 9|	549	8	9	2	11	14	12	194	185	60	33	7	9	8	8	6	16	318	223	125	54	42	61	0.987761	1.10972	0.347959	1.54323	1.61412	1.62578	32.4162	37.1348	7.53575	4.59474	0.945076	1.22588	0.907663	1.29775	0.795687	1.90576	31.9686	30.7349	30.5777	7.49047	7.58454	8.64113	0.815147	1.59438	34.7755	6.06524
azolla_contig_5026	429	326	281	146	228	287	218	1789	1541	1177	1079	332	212	344	194	198	291	3086	2173	820	1290	768	1333	40.2512	34.648	25.401	31.9869	33.0894	29.535	298.931	309.323	147.826	150.234	44.8236	28.8762	39.0295	31.4705	26.2577	34.6609	310.236	299.493	200.59	178.939	138.689	188.83	33.4334	31.5371	304.127	149.03
azolla_contig_36640	479	14	20	14	14	14	12	29	22	38	31	22	20	22	9	12	21	56	33	13	31	29	38	1.72858	2.46605	2.43572	1.96411	1.61412	1.62578	4.84572	4.41603	4.77264	4.31627	2.97024	2.72417	2.49607	1.45997	1.59137	2.50131	5.62968	4.54822	3.18008	4.30009	5.23694	5.383	2.21012	1.73467	4.63088	4.54445
azolla_contig_31663|444048|PACid:15413647|1E-92|PF00328|Phosphoglycerate mutase-like family protein|	556	142	171	117	85	144	117	168	103	301	216	136	148	191	122	177	147	241	179	133	259	205	285	17.5327	21.0847	20.3556	11.9249	16.6024	15.8513	28.0717	20.6751	37.8043	30.0746	18.3615	20.1589	21.6705	19.7907	23.4728	17.5091	24.2277	24.6706	32.5346	35.9265	37.0198	40.3725	19.6577	14.7929	24.3734	33.9395
azolla_contig_616	316	7	2	3	12	8	10	13	22	10	31	30	69	34	85	86	111	105	80	56	123	82	158	0.86429	0.246605	0.521939	1.68352	0.922353	1.35482	2.17222	4.41603	1.25596	4.31627	4.05032	9.3984	3.85757	13.7886	11.4048	13.2212	10.5557	11.026	13.6988	17.0616	14.8079	22.3819	0.544278	1.32023	3.29413	2.78611
azolla_contig_11222	627	7	4	3	12	15	8	19	16	22	18	5	4	8	6	13	13	29	17	14	11	7	10	0.86429	0.49321	0.521939	1.68352	1.72941	1.08385	3.17478	3.21166	2.76311	2.50622	0.675054	0.544835	0.907663	0.973313	1.72399	1.54843	2.91537	2.34302	3.4247	1.52584	1.26409	1.41658	0.62648	1.49893	3.19322	2.63466
azolla_contig_31662|444048|PACid:15413647|0|PF00328|Phosphoglycerate mutase-like family protein|	1167	305	355	210	194	276	220	301	231	612	417	322	341	383	241	347	282	518	429	217	515	374	487	37.6584	43.7724	36.5357	27.2169	31.8212	29.806	50.2952	46.3684	76.8646	58.0608	43.4735	46.4472	43.4544	39.0948	46.0172	33.589	52.0746	59.1268	53.0828	71.4369	67.5385	68.9874	39.3222	29.6147	48.3318	67.4627
azolla_contig_28653|92492|PACid:15418518|1E-50|PF01535|Tetratricopeptide repeat (TPR)-like superfamily protein|	751	61	72	47	41	62	53	83	69	94	83	57	69	64	52	56	71	119	79	56	89	69	99	7.53167	8.87778	8.17705	5.75203	7.14824	7.18053	13.8688	13.8503	11.806	11.5565	7.69562	9.3984	7.2613	8.43538	7.42641	8.45679	11.9631	10.8882	13.6988	12.3454	12.4603	14.0241	8.1955	6.6936	13.8595	11.6812
azolla_contig_14895|42040|PACid:15401643|2E-29|PF01425,PF00515|translocon at the outer membrane of chloroplasts 64-V|	468	61	64	53	44	98	60	64	64	111	80	49	55	89	55	49	59	104	75	31	101	90	115	7.53167	7.89136	9.22093	6.17291	11.2988	8.1289	10.694	12.8466	13.9411	11.1388	6.61553	7.49148	10.0978	8.92204	6.49811	7.02748	10.4551	10.3369	7.58326	14.01	16.2526	16.2906	8.21465	8.53355	11.7703	12.5399
azolla_contig_29714|93338|PACid:15420561|8E-74|PF03222|Tryptophan/tyrosine permease|	1168	130	123	94	121	135	100	148	137	175	193	124	145	147	94	86	122	233	176	157	161	124	184	16.0511	15.1662	16.3541	16.9755	15.5647	13.5482	24.7299	27.4999	21.9793	26.8722	16.7413	19.7503	16.6783	15.2486	11.4048	14.5314	23.4235	24.2572	38.4056	22.3327	22.3925	26.065	15.8571	15.3628	26.1149	24.4258
azolla_contig_16621	294	5	4	4	8	7	1	58	30	49	32	3	3	5	5	3	2	110	66	39	35	23	34	0.61735	0.49321	0.695919	1.12235	0.807059	0.135482	9.69143	6.02187	6.15419	4.4555	0.405032	0.408626	0.567289	0.811094	0.397843	0.23822	11.0583	9.09643	9.54023	4.85494	4.15344	4.81637	0.60216	0.688296	7.85665	5.30485
azolla_contig_16697|403751|PACid:15409569|2E-32|PF01156|inosine-uridine preferring nucleoside hydrolase family protein|	665	9	10	11	11	15	9	39	33	31	20	9	7	17	4	15	7	70	46	27	15	25	33	1.11123	1.23302	1.91378	1.54323	1.72941	1.21933	6.51665	6.62405	3.89347	2.78469	1.2151	0.953461	1.92878	0.648876	1.98922	0.833768	7.0371	6.33994	6.60478	2.08069	4.51461	4.67471	1.41934	1.49733	6.57035	3.33908
azolla_contig_19723|79829|PACid:15405103|5E-60|PF10294|S-adenosyl-L-methionine-dependent methyltransferases superfamily protein|	1357	123	101	91	112	196	164	167	188	226	216	86	112	156	117	117	157	243	202	148	176	164	198	15.1868	12.4535	15.8322	15.7129	22.5977	22.219	27.9046	37.737	28.3847	30.0746	11.6109	15.2554	17.6994	18.9796	15.5159	18.7002	24.4288	27.8406	36.204	24.4134	29.6158	28.0482	14.4908	20.1765	32.8208	29.2296
azolla_contig_76	536	87	105	50	53	78	81	161	93	170	95	113	116	126	82	109	83	303	121	59	175	55	136	10.7419	12.9468	8.69899	7.43555	8.99295	10.974	26.9021	18.6678	21.3513	13.2273	15.2562	15.8002	14.2957	13.3019	14.455	9.88611	30.4606	16.6768	14.4327	24.2747	9.93214	19.2655	10.7959	9.13417	22.7849	17.2893
azolla_contig_8060|80203|PACid:15403656|0.0000004|PF00042|hemoglobin 1|	274	159	82	64	59	50	55	118	100	162	230	281	137	296	95	125	172	364	295	89	294	175	325	19.6317	10.1108	11.1347	8.27732	5.76471	7.45149	19.7171	20.0729	20.3465	32.0239	37.938	18.6606	33.5835	15.4108	16.5768	20.4869	36.5929	40.6583	21.7713	40.7815	31.6023	46.0388	13.6257	7.1645	19.895	26.1852
azolla_contig_6331|424138|PACid:15422148|5E-36|PF01323|Thioredoxin superfamily protein|	1025	232	268	196	266	383	305	315	272	433	385	199	280	357	256	332	330	563	451	245	424	305	420	28.6451	33.0451	34.1	37.3181	44.1577	41.3219	52.6345	54.5982	54.383	53.6053	26.8671	38.1384	40.5045	41.528	44.028	39.3062	56.5984	62.159	59.9322	58.8141	55.0782	59.4963	31.93	40.9325	53.6164	53.9941
azolla_contig_13585|183192|PACid:15419809|0.0000000002|PF00481|Protein phosphatase 2C family protein|	635	28	53	45	13	99	84	193	102	292	168	86	154	147	113	99	78	239	197	101	183	107	175	3.45716	6.53503	7.82909	1.82382	11.4141	11.3805	32.2491	20.4743	36.674	23.3914	11.6109	20.9761	16.6783	18.3307	13.1288	9.29056	24.0267	27.1515	24.7068	25.3844	19.3225	24.7901	5.94043	8.20613	26.3617	30.0327
azolla_contig_35470	273	20	33	10	17	21	21	33	24	40	29	22	22	25	20	29	23	71	41	26	32	15	28	2.4694	4.06898	1.7398	2.38499	2.42118	2.84511	5.51409	4.81749	5.02383	4.0378	2.97024	2.99659	2.83645	3.24438	3.84582	2.73952	7.13763	5.65081	6.36016	4.4388	2.70876	3.96642	2.75939	2.55043	5.16579	4.53082
azolla_contig_19592	370	85	98	49	70	46	60	574	273	302	153	38	38	30	31	51	36	572	298	163	130	83	127	10.495	12.0836	8.52501	9.82054	5.30353	8.1289	95.9118	54.799	37.9299	21.3029	5.13041	5.17593	3.40374	5.02879	6.76334	4.28795	57.5032	41.0718	39.8733	18.0326	14.9885	17.9905	10.3679	7.75099	75.3554	29.6164
azolla_contig_26206	335	22	27	8	20	12	10	41	26	44	31	29	23	29	12	28	18	90	39	14	43	11	23	2.71634	3.32917	1.39184	2.80587	1.38353	1.35482	6.85084	5.21895	5.52622	4.31627	3.91531	3.1328	3.29028	1.94663	3.71321	2.14398	9.0477	5.37516	3.4247	5.96463	1.98643	3.25813	2.47912	1.84807	6.0349	4.92124
azolla_contig_35938	416	59	91	39	30	30	30	64	55	93	45	51	71	69	44	54	53	100	61	25	76	42	65	7.28473	11.2205	6.78521	4.2088	3.45883	4.06445	10.694	11.0401	11.6804	6.26555	6.88555	9.67082	7.82859	7.13763	7.16118	6.31282	10.053	8.40731	6.11553	10.5421	7.58454	9.20776	8.43016	3.91069	10.867	8.97298
azolla_contig_14908|6403|PACid:15421440|2E-52|PF00583|Acyl-CoA N-acyltransferases (NAT) superfamily protein|	533	60	82	48	47	78	63	72	81	99	128	58	65	60	68	77	70	129	84	47	95	73	91	7.4082	10.1108	8.35103	6.59379	8.99295	8.53534	12.0307	16.259	12.434	17.822	7.83063	8.85356	6.80747	11.0309	10.2113	8.33768	12.9684	11.5773	11.4972	13.1777	13.1827	12.8909	8.62334	8.04069	14.1449	15.128
azolla_contig_11412	1397	61	55	56	75	81	72	95	67	119	116	38	55	71	67	58	81	110	99	76	116	75	108	7.53167	6.78163	9.74286	10.522	9.33883	9.75468	15.8739	13.4488	14.9459	16.1512	5.13041	7.49148	8.05551	10.8687	7.69164	9.64789	11.0583	13.6446	18.5912	16.0906	13.5438	15.299	8.01872	9.87184	14.6614	15.5485
azolla_contig_20284|126756|PACid:15412232|0.0000000000000003|PF08159|embryo sac development arrest 7|	638	96	93	68	70	102	82	102	103	171	149	80	107	123	85	87	113	151	131	73	134	101	164	11.8531	11.4671	11.8306	9.82054	11.76	11.1095	17.0436	20.6751	21.4769	20.7459	10.8009	14.5743	13.9553	13.7886	11.5375	13.4594	15.18	18.055	17.8574	18.5875	18.239	23.2319	11.717	10.8967	18.8593	21.1114
azolla_contig_34909	233	20	24	12	16	23	26	32	27	46	18	31	20	16	15	30	24	62	45	24	47	11	36	2.4694	2.95926	2.08776	2.2447	2.65177	3.52252	5.347	5.41968	5.77741	2.50622	4.18533	2.72417	1.81533	2.43328	3.97843	2.85863	6.23286	6.20211	5.87091	6.51948	1.98643	5.09968	2.50547	2.80633	5.38334	4.14181
azolla_contig_29980	528	69	82	54	74	101	94	76	66	137	123	72	82	121	95	96	96	139	109	66	99	104	126	8.51943	10.1108	9.39491	10.3817	11.6447	12.7353	12.6991	13.2481	17.2066	17.1258	9.72078	11.1691	13.7284	15.4108	12.731	11.4345	13.9737	15.0229	16.145	13.7325	18.7808	17.8489	9.34171	11.5872	12.9736	17.1662
azolla_contig_19511|121430|PACid:15417596|0.0000000000000001|PF00650|Sec14p-like phosphatidylinositol transfer family protein|	736	27	23	21	16	47	45	39	27	60	49	33	60	35	35	54	43	60	38	18	58	34	44	3.33369	2.83596	3.65357	2.2447	5.41883	6.09667	6.51665	5.41968	7.53575	6.82249	4.45536	8.17252	3.97103	5.67766	7.16118	5.12172	6.0318	5.23734	4.40318	8.04532	6.13987	6.23294	3.27441	4.58673	5.96817	7.17912
azolla_contig_7387|69660|PACid:15418891|1E-36|0|0|	350	268	293	202	276	491	392	372	316	514	436	277	339	429	293	396	404	632	477	252	578	327	543	33.09	36.1276	35.1439	38.721	56.6094	53.1088	62.1589	63.4303	64.5562	60.7062	37.398	46.1747	48.6734	47.5301	52.5153	48.1203	63.535	65.7424	61.6446	80.1758	59.0511	76.9202	34.7872	49.4797	62.7946	62.6312
azolla_contig_12432|448491|PACid:15406084|0.0000000008|PF04570|Protein of unknown function (DUF581)|	318	399	368	188	266	126	86	387	289	585	449	379	240	337	91	134	170	873	561	231	658	349	618	49.2646	45.3753	32.7082	37.3181	14.5271	11.6514	64.6653	58.0106	73.4735	62.5163	51.1691	32.6901	38.2353	14.7619	17.7703	20.2487	87.7627	77.3197	56.5075	91.2728	63.0239	87.5445	42.4493	21.1655	61.3379	67.9949
azolla_contig_22113	306	14	17	9	19	6	3	119	87	69	49	6	5	22	7	7	13	196	132	55	80	33	81	1.72858	2.09614	1.56582	2.66558	0.691765	0.406445	19.8842	17.4634	8.66611	6.82249	0.810065	0.681043	2.49607	1.13553	0.928301	1.54843	19.7039	18.1929	13.4542	11.097	5.95928	11.4743	1.79685	1.2546	18.6738	7.7443
azolla_contig_28505|73963|PACid:15410859|0.000000000000000007|PF06839,PF00929|Polynucleotidyl transferase, ribonuclease H-like superfamily protein|	817	83	89	73	75	64	83	89	89	115	99	77	75	119	56	70	98	182	112	69	118	81	110	10.248	10.9739	12.7005	10.522	7.37883	11.245	14.8713	17.8649	14.4435	13.7842	10.3958	10.2157	13.5015	9.08426	9.28301	11.6728	18.2965	15.4364	16.8789	16.3681	14.6273	15.5824	11.3075	9.71527	16.3681	14.1139
azolla_contig_9374|230384|PACid:15413229|5E-123|PF01263|Galactose mutarotase-like superfamily protein|	1186	300	314	253	176	328	282	311	283	576	510	289	343	351	225	220	254	433	389	259	464	405	543	37.041	38.717	44.0169	24.6917	37.8165	38.2058	51.9661	56.8063	72.3432	71.0096	39.0181	46.7196	39.8237	36.4993	29.1752	30.2539	43.5295	53.6138	63.3569	64.3626	73.1366	76.9202	39.925	33.5713	54.3862	71.6764
azolla_contig_3433|172637|PACid:15413452|6E-140|PF03016|Exostosin family protein|	1916	109	141	110	79	164	135	157	131	151	137	98	95	136	90	85	103	219	170	108	129	105	124	13.4582	17.3856	19.1378	11.0832	18.9082	18.29	26.2337	26.2955	18.965	19.0751	13.2311	12.9398	15.4303	14.5997	11.2722	12.2683	22.0161	23.4302	26.4191	17.8939	18.9614	17.5656	16.6606	16.0938	26.2646	19.02
azolla_contig_16498|117159|PACid:15403291|0.00000000000000001|PF04545,PF04542,PF04539|RNApolymerase sigma subunit 2|	371	60	73	51	57	152	97	110	91	178	121	91	110	113	137	142	123	191	171	55	180	87	152	7.4082	9.00108	8.87297	7.99673	17.5247	13.1417	18.3803	18.2663	22.3561	16.8474	12.286	14.983	12.8207	22.224	18.8313	14.6505	19.2012	23.568	13.4542	24.9682	15.7108	21.532	8.42742	12.8877	18.3233	19.6017
azolla_contig_31289|114584|PACid:15420039|0.000003|PF00023,PF00887|acyl-CoA binding protein 1|	954	184	136	188	171	328	325	330	304	471	423	241	347	356	481	369	477	633	580	452	580	561	687	22.7185	16.7691	32.7082	23.9902	37.8165	44.0315	55.1409	61.0216	59.1556	58.8962	32.5376	47.2644	40.391	78.0273	48.9347	56.8154	63.6355	79.9383	110.569	80.4532	101.308	97.3189	24.0653	35.2794	58.0812	59.0259
azolla_contig_31378|84049|PACid:15414113|0.0000000000005|PF00201|UDP-glucosyl transferase 85A7|	412	21	16	10	12	31	30	48	41	53	36	20	26	24	16	27	30	72	42	24	32	29	33	2.59287	1.97284	1.7398	1.68352	3.57412	4.06445	8.0205	8.22988	6.65658	5.01244	2.70022	3.54143	2.72299	2.5955	3.58059	3.57329	7.23816	5.78864	5.87091	4.4388	5.23694	4.67471	2.10184	3.10736	8.12519	5.83451
azolla_contig_28498	407	37	30	23	25	39	25	59	70	70	52	27	30	39	29	36	31	94	82	22	48	36	37	4.56839	3.69907	4.00153	3.50734	4.49647	3.38704	9.85853	14.051	8.79171	7.24019	3.64529	4.08626	4.42486	4.70435	4.77412	3.6924	9.44982	11.3016	5.38167	6.6582	6.50103	5.24134	4.08967	3.79695	11.9548	8.01595
azolla_contig_1511|80203|PACid:15403656|0.000000000000000002|PF00042|hemoglobin 1|	396	306	177	156	184	127	113	270	241	363	548	611	380	645	284	283	413	724	689	307	674	451	744	37.7818	21.8245	27.1408	25.814	14.6424	15.3094	45.1153	48.3757	45.5913	76.3005	82.4916	51.7593	73.1803	46.0702	37.5299	49.1923	72.7838	94.9612	75.0988	93.4922	81.4435	105.393	28.9157	18.5886	46.7455	60.9459
azolla_contig_13584|183192|PACid:15419809|3E-58|PF00481|Protein phosphatase 2C family protein|	562	97	93	78	43	261	204	253	182	396	248	113	186	241	169	120	143	297	286	134	277	213	311	11.9766	11.4671	13.5704	6.03262	30.0918	27.6383	42.2747	36.5327	49.7359	34.5301	15.2562	25.3348	27.3433	27.415	15.9137	17.0327	29.8574	39.4179	32.7793	38.4233	38.4645	44.0556	12.338	21.2542	39.4037	42.133
azolla_contig_37086	593	29	12	16	9	17	18	26	37	28	28	17	31	25	16	20	27	37	37	14	29	17	27	3.58063	1.47963	2.78368	1.26264	1.96	2.43867	4.34444	7.42697	3.51668	3.89856	2.29518	4.22247	2.83645	2.5955	2.65229	3.21596	3.71961	5.09951	3.4247	4.02266	3.06993	3.82476	2.61465	1.8871	5.8857	3.70762
azolla_contig_15741	303	30	31	12	9	19	6	78	68	78	83	25	25	24	13	18	20	159	119	53	91	58	84	3.7041	3.82238	2.08776	1.26264	2.19059	0.81289	13.0333	13.6496	9.79647	11.5565	3.37527	3.40522	2.72299	2.10885	2.38706	2.3822	15.9843	16.4011	12.9649	12.6228	10.4739	11.8993	3.20474	1.42204	13.3414	10.6765
azolla_contig_27332|158084|PACid:15412060|2E-48|PF07992,PF01645,PF04898,PF00070,PF01493,PF00310|NADH-dependent glutamate synthase 1|	260	5	15	10	1	6	2	32	11	31	30	12	12	17	5	7	5	40	45	10	33	14	27	0.61735	1.84954	1.7398	0.140293	0.691765	0.270963	5.347	2.20802	3.89347	4.17703	1.62013	1.6345	1.92878	0.811094	0.928301	0.595549	4.0212	6.20211	2.44621	4.57751	2.52818	3.82476	1.40223	0.367674	3.77751	4.03525
azolla_contig_30799|140325|PACid:15405881|4E-48|PF01145|SPFH/Band 7/PHB domain-containing membrane-associated protein family|	874	163	165	138	108	150	142	161	130	247	192	173	152	309	103	143	158	254	256	132	212	164	218	20.1256	20.3449	24.0092	15.1517	17.2941	19.2384	26.9021	26.0948	31.0222	26.733	23.3569	20.7037	35.0585	16.7085	18.9639	18.8193	25.5346	35.2831	32.29	29.407	29.6158	30.8814	21.4932	17.2281	26.4984	28.8776
azolla_contig_33439	485	58	52	34	32	44	40	61	53	110	93	85	62	89	40	79	58	159	136	60	101	62	92	7.16126	6.41173	5.91531	4.48939	5.07294	5.41926	10.1927	10.6386	13.8155	12.9488	11.4759	8.44494	10.0978	6.48876	10.4765	6.90837	15.9843	18.7442	14.6773	14.01	11.1962	13.0325	6.4961	4.99387	10.4157	13.3822
azolla_contig_10948|444048|PACid:15413647|0|PF00328|Phosphoglycerate mutase-like family protein|	1338	674	708	558	494	683	646	698	545	1424	1164	616	757	877	561	668	741	1020	907	632	1218	1033	1316	83.2188	87.2981	97.0807	69.305	78.7459	87.5211	116.631	109.397	178.848	162.069	83.1667	103.11	99.5026	91.0048	88.5865	88.2603	102.541	125.007	154.601	168.952	186.544	186.422	89.1992	78.524	113.014	170.459
azolla_contig_18592|424664|PACid:15403735|0.00000000000000003|0|ARM repeat superfamily protein|	801	34	22	20	20	19	9	173	187	107	107	34	23	25	9	12	17	314	280	163	112	80	96	4.19798	2.71265	3.47959	2.80587	2.19059	1.21933	28.9072	37.5363	13.4388	14.8981	4.59037	3.1328	2.83645	1.45997	1.59137	2.02487	31.5664	38.5909	39.8733	15.5358	14.4467	13.5991	3.46341	2.07193	33.2218	14.1684
azolla_contig_31928	291	39	51	19	29	39	37	56	53	76	44	56	50	57	31	59	36	80	56	22	59	40	56	4.81533	6.28842	3.30561	4.06851	4.49647	5.01282	9.35725	10.6386	9.54528	6.12631	7.5606	6.81043	6.4671	5.02879	7.82426	4.28795	8.0424	7.71818	5.38167	8.18403	7.22337	7.93284	4.80312	4.52593	9.99794	7.8358
azolla_contig_11030	410	115	122	83	99	165	162	328	181	325	235	107	125	148	173	166	200	495	333	149	328	141	264	14.1991	15.0429	14.4403	13.8891	19.0235	21.948	54.8067	36.3319	40.8186	32.7201	14.4462	17.0261	16.7918	28.0639	22.014	23.822	49.7624	45.8956	36.4486	45.4977	25.4624	37.3977	14.5608	18.2869	45.5693	36.7694
azolla_contig_8784|34445|PACid:15403319|4E-93|PF00782|dual specificity protein phosphatase (DsPTP1) family protein|	1977	1411	1419	1183	590	812	544	1888	1646	2415	2530	1934	1568	2178	664	813	1023	3133	2721	1484	2382	1896	2599	174.216	174.966	205.818	82.7732	93.6189	73.702	315.473	330.4	303.314	352.263	261.111	213.575	247.111	107.713	107.816	121.849	314.961	375.021	363.018	330.413	342.388	368.169	185	83.3647	322.936	327.788
azolla_contig_27847|109758|PACid:15406541|4E-43|PF01535|Tetratricopeptide repeat (TPR)-like superfamily protein|	676	28	32	12	23	19	19	32	40	53	60	24	23	34	17	24	41	80	56	33	47	30	44	3.45716	3.94568	2.08776	3.22675	2.19059	2.57415	5.347	8.02915	6.65658	8.35407	3.24026	3.1328	3.85757	2.75772	3.18275	4.8835	8.0424	7.71818	8.07251	6.51948	5.41753	6.23294	3.16353	2.66383	6.68808	7.50532
azolla_contig_25691|415087|PACid:15417346|0.000000000000002|PF07819|alpha/beta-Hydrolases superfamily protein|	531	55	70	44	51	81	73	51	67	110	105	67	86	79	59	65	89	98	77	42	98	47	114	6.79085	8.63117	7.65511	7.15497	9.33883	9.89016	8.52178	13.4488	13.8155	14.6196	9.04572	11.7139	8.96317	9.57091	8.61994	10.6008	9.85194	10.6125	10.2741	13.5938	8.48746	16.149	7.69238	8.79465	10.9853	14.2176
azolla_contig_9727	287	31	24	24	45	31	21	98	51	83	42	10	14	17	48	22	44	97	109	107	68	59	90	3.82757	2.95926	4.17551	6.31321	3.57412	2.84511	16.3752	10.2372	10.4245	5.84785	1.35011	1.90692	1.92878	7.78651	2.91752	5.24083	9.75141	15.0229	26.1745	9.43245	10.6545	12.7492	3.65411	4.24415	13.3062	8.13615
azolla_contig_17692	384	415	500	323	228	624	499	604	402	892	670	742	759	928	555	727	728	1046	877	352	872	609	939	51.2401	61.6512	56.1955	31.9869	71.9436	67.6053	100.925	80.693	112.031	93.2871	100.178	103.382	105.289	90.0315	96.4107	86.7119	105.154	120.872	86.1067	120.957	109.976	133.017	56.3623	57.1786	90.8088	102.659
azolla_contig_23477	371	5	5	6	22	13	14	20	30	50	35	3	5	2	9	7	13	34	41	8	20	6	10	0.61735	0.616512	1.04388	3.08646	1.49882	1.89674	3.34187	6.02187	6.27979	4.8732	0.405032	0.681043	0.226916	1.45997	0.928301	1.54843	3.41802	5.65081	1.95697	2.77425	1.08351	1.41658	0.759247	2.16067	4.68187	5.5765
azolla_contig_36460|123970|PACid:15404920|0.00000000000000001|PF00240|Ubiquitin-like superfamily protein|	277	51	35	30	38	18	27	41	38	46	38	33	35	50	11	16	22	67	24	10	33	25	16	6.29697	4.31559	5.21939	5.33115	2.0753	3.658	6.85084	7.6277	5.77741	5.29091	4.45536	4.7673	5.67289	1.78441	2.12183	2.62041	6.73551	3.30779	2.44621	4.57751	4.51461	2.26652	5.27732	3.68815	7.23927	5.53416
azolla_contig_16703|104804|PACid:15415004|3E-158|PF00504|Chlorophyll A-B binding family protein|	1199	173	191	130	184	233	189	228	201	272	246	172	181	252	137	162	226	375	278	149	260	179	224	21.3603	23.5508	22.6174	25.814	26.8635	25.606	38.0974	40.3465	34.1621	34.2517	23.2219	24.6538	28.5914	22.224	21.4835	26.9188	37.6988	38.3153	36.4486	36.0652	32.3246	31.7313	22.5095	26.0945	39.2219	34.2069
azolla_contig_17156	471	104	74	64	88	71	64	135	127	146	142	80	78	87	65	65	82	246	156	101	131	118	172	12.8409	9.12438	11.1347	12.3458	8.18589	8.67082	22.5576	25.4926	18.337	19.7713	10.8009	10.6243	9.87084	10.5442	8.61994	9.767	24.7304	21.5007	24.7068	18.1713	21.3089	24.3651	11.0333	9.73418	24.0251	19.0541
azolla_contig_6116	645	149	103	49	56	78	79	139	129	191	256	375	99	434	85	201	268	483	622	73	224	162	245	18.397	12.7002	8.52501	7.85643	8.99295	10.703	23.226	25.894	23.9888	35.644	50.629	13.4847	49.2407	13.7886	26.6555	31.9214	48.556	85.727	17.8574	31.0716	29.2547	34.7062	13.2074	9.18414	24.56	29.8164
azolla_contig_13909|153020|PACid:15419613|2E-21|PF00481|Protein phosphatase 2C family protein|	915	150	200	221	109	595	563	468	324	677	495	192	398	418	303	208	278	572	581	299	521	417	612	18.5205	24.6605	38.4495	15.292	68.6	76.2762	78.1999	65.0361	85.0284	68.921	25.9221	54.2111	47.4254	49.1523	27.5838	33.1125	57.5032	80.0762	73.1418	72.2692	75.3037	86.6946	27.2102	53.3894	71.618	76.9747
azolla_contig_20528	482	247	271	177	167	305	206	257	222	438	440	179	286	285	197	211	243	340	326	235	421	390	520	30.4971	33.415	30.7944	23.429	35.1647	27.9092	42.9431	44.5618	55.011	61.2631	24.1669	38.9557	32.3355	31.9571	27.9817	28.9437	34.1802	44.9309	57.486	58.3979	70.4279	73.6621	31.5688	28.8343	43.7524	58.1371
azolla_contig_25632	607	37	49	26	33	47	33	46	37	66	61	23	45	44	31	32	33	67	65	43	52	23	51	4.56839	6.04182	4.52347	4.62968	5.41883	4.47089	7.68631	7.42697	8.28932	8.4933	3.10525	6.12939	4.99215	5.02879	4.24366	3.93062	6.73551	8.95861	10.5187	7.21305	4.15344	7.22455	5.04456	4.8398	7.55664	8.39131
azolla_contig_18970|405512|PACid:15413919|0.00000007|PF07683,PF02492|Cobalamin biosynthesis CobW-like protein|	211	58	88	24	44	82	57	98	72	151	108	95	92	118	59	117	103	258	149	49	163	61	145	7.16126	10.8506	4.17551	6.17291	9.45412	7.72245	16.3752	14.4525	18.965	15.0373	12.826	12.5312	13.388	9.57091	15.5159	12.2683	25.9368	20.5359	11.9864	22.6101	11.0156	20.5404	7.3958	7.78316	15.4138	17.0011
azolla_contig_19065|166047|PACid:15413371|3E-21|PF01094,PF00060,PF00497|glutamate receptor 3.3|	553	43	27	28	27	59	47	80	77	88	86	41	32	16	42	59	50	152	104	61	68	52	86	5.30921	3.32917	4.87143	3.78792	6.80236	6.36764	13.3675	15.4561	11.0524	11.9742	5.53544	4.35868	1.81533	6.81319	7.82426	5.95549	15.2806	14.3338	14.9219	9.43245	9.39038	12.1826	4.50327	5.65264	14.4118	11.5133
azolla_contig_7573|403442|PACid:15407137|5E-126|PF00226|DNAJ heat shock N-terminal domain-containing protein|	1139	250	222	171	276	208	127	522	440	393	345	230	125	157	103	143	218	908	683	332	352	234	330	30.8675	27.3731	29.7505	38.721	23.9812	17.2062	87.2229	88.3207	49.3592	48.0359	31.0525	17.0261	17.8129	16.7085	18.9639	25.9659	91.2813	94.1343	81.2143	48.8268	42.2567	46.7471	29.3304	26.6361	87.7718	48.6975
azolla_contig_4235|80047|PACid:15402284|3E-139|PF06426|Trimeric LpxA-like enzymes superfamily protein|	1654	474	548	429	364	393	317	484	415	865	817	443	501	600	232	256	301	814	674	448	697	676	759	58.5248	67.5697	74.6373	51.0668	45.3106	42.9477	80.8734	83.3025	108.64	113.755	59.8098	68.2405	68.0747	37.6348	33.9493	35.852	81.8315	92.8939	109.59	96.6826	122.075	107.518	66.9106	46.4417	82.0879	111.197
azolla_contig_20574	293	6	5	5	12	10	7	61	32	20	20	7	12	16	7	10	16	83	57	20	22	13	24	0.74082	0.616512	0.869899	1.68352	1.15294	0.948371	10.1927	6.42332	2.51192	2.78469	0.945076	1.6345	1.81533	1.13553	1.32614	1.90576	8.34399	7.85601	4.89243	3.05167	2.3476	3.39979	0.74241	1.26161	8.30802	2.6483
azolla_contig_35526	222	10	14	5	1	7	9	35	20	27	12	9	30	10	8	9	7	53	27	7	31	12	25	1.2347	1.72623	0.869899	0.140293	0.807059	1.21933	5.84828	4.01458	3.39109	1.67081	1.2151	4.08626	1.13458	1.29775	1.19353	0.833768	5.32809	3.72127	1.71235	4.30009	2.16701	3.54145	1.27694	0.722229	4.93143	2.53095
azolla_contig_2670	634	8	12	15	9	12	11	52	53	56	42	7	6	7	6	3	8	71	58	43	39	24	45	0.987761	1.47963	2.6097	1.26264	1.38353	1.4903	8.68887	10.6386	7.03337	5.84785	0.945076	0.817252	0.794205	0.973313	0.397843	0.952878	7.13763	7.99383	10.5187	5.40978	4.33402	6.3746	1.69236	1.37882	9.66375	6.44061
azolla_contig_17151	441	128	142	109	118	230	190	395	282	405	327	133	137	155	196	201	240	551	453	254	375	277	385	15.8042	17.5089	18.9638	16.5546	26.5177	25.7415	66.002	56.6055	50.8663	45.5297	17.9564	18.6606	17.586	31.7949	26.6555	28.5863	55.3921	62.4346	62.1338	52.0172	50.0219	54.5383	17.4256	22.9379	61.3038	48.198
azolla_contig_29926	422	22	30	10	12	16	24	47	29	60	37	26	29	33	17	30	21	65	52	25	47	22	52	2.71634	3.69907	1.7398	1.68352	1.84471	3.25156	7.8534	5.82114	7.53575	5.15167	3.51028	3.95005	3.74411	2.75772	3.97843	2.50131	6.53445	7.16689	6.11553	6.51948	3.97285	7.36621	2.7184	2.25993	6.83727	6.34371
azolla_contig_5607|267738|PACid:15413569|4E-148|PF00218|Aldolase-type TIM barrel family protein|	1036	1598	1694	1321	839	1580	1205	1681	1397	2242	2283	2055	1770	2296	1229	1338	1639	2904	2703	1493	2186	1817	2489	197.305	208.874	229.827	117.706	182.165	163.255	280.885	280.418	281.586	317.872	277.447	241.089	260.499	199.367	177.438	195.221	291.939	372.54	365.22	303.225	328.122	352.586	212.002	154.375	280.651	299.729
azolla_contig_26161	328	46	37	36	18	41	36	63	46	79	54	55	45	51	30	38	33	106	72	45	73	41	78	5.67962	4.56219	6.26327	2.52528	4.72706	4.87734	10.5269	9.23353	9.92207	7.51866	7.42559	6.12939	5.78635	4.86657	5.03935	3.93062	10.6562	9.92338	11.008	10.126	7.40396	11.0493	5.50169	4.04323	9.88022	8.72036
azolla_contig_3903	697	292	365	248	374	471	345	508	314	648	590	594	456	550	503	614	693	1039	948	445	779	428	789	36.0533	45.0054	43.147	52.4698	54.3036	46.7412	84.8836	63.0289	81.3861	82.1483	80.1964	62.1112	62.4018	81.5961	81.4253	82.5431	104.451	130.658	108.857	108.057	77.2901	111.768	41.4019	51.1715	73.9562	81.7672
azolla_contig_33090	493	173	198	139	102	136	102	183	167	217	250	210	219	252	106	168	200	396	306	138	278	188	269	21.3603	24.4139	24.1832	14.3099	15.68	13.8191	30.5781	33.5217	27.2543	34.8086	28.3523	29.8297	28.5914	17.1952	22.2792	23.822	39.8099	42.1744	33.7578	38.5621	33.9498	38.106	23.3191	14.603	32.0499	31.0314
azolla_contig_12335|25079|PACid:15418457|0.000000000004|PF02482|30S ribosomal protein, putative|	391	132	185	192	65	155	218	244	138	377	202	211	385	231	302	231	207	304	232	233	543	308	484	16.298	22.811	33.4041	9.11908	17.8706	29.535	40.7709	27.7006	47.3496	28.1254	28.4873	52.4403	26.2088	48.9901	30.6339	24.6557	30.5611	31.9753	56.9968	75.3209	55.62	68.5624	24.171	18.8416	34.2357	37.7375
azolla_contig_32311|444089|PACid:15413771|6E-23|PF00643,PF06203|B-box type zinc finger protein with CCT domain|	456	56	76	42	39	48	62	73	66	131	97	94	69	104	49	95	57	171	129	51	112	82	121	6.91432	9.37099	7.30715	5.47145	5.53412	8.39986	12.1978	13.2481	16.4531	13.5057	12.691	9.3984	11.7996	7.94873	12.5984	6.78926	17.1906	17.7794	12.4757	15.5358	14.8079	17.1406	7.86415	6.46848	12.723	14.9794
azolla_contig_10575	324	80	111	66	46	88	103	147	99	161	148	153	118	154	86	134	116	342	227	90	189	89	177	9.87761	13.6866	11.4827	6.4535	10.1459	13.9546	24.5628	19.8722	20.2209	20.6067	20.6567	16.0726	17.4725	13.9508	17.7703	13.8167	34.3813	31.2862	22.0159	26.2167	16.072	25.0734	11.6823	10.1847	22.2175	20.4138
azolla_contig_34619	223	16	26	13	3	20	9	32	29	40	37	35	34	33	17	17	16	86	47	13	51	29	47	1.97552	3.20586	2.26174	0.42088	2.30588	1.21933	5.347	5.82114	5.02383	5.15167	4.72538	4.6311	3.74411	2.75772	2.25445	1.90576	8.64558	6.47776	3.18008	7.07433	5.23694	6.65792	2.48104	1.31537	5.58407	5.08775
azolla_contig_105|164163|PACid:15408179|1E-76|PF00578,PF10417|1-cysteine peroxiredoxin 1|	1031	32	28	31	28	36	29	61	72	90	78	40	30	43	26	35	39	119	112	74	74	64	107	3.95104	3.45247	5.39337	3.92822	4.15059	3.92897	10.1927	14.4525	11.3036	10.8603	5.40043	4.08626	4.87869	4.21769	4.64151	4.64528	11.9631	15.4364	18.102	10.2647	11.5574	15.1574	4.26563	4.00259	12.3226	11.082
azolla_contig_14351|117959|PACid:15409478|5E-51|PF01535|Pentatricopeptide repeat (PPR-like) superfamily protein|	1351	63	57	51	43	55	63	72	70	98	94	56	61	87	40	58	62	117	108	62	90	77	90	7.77861	7.02824	8.87297	6.03262	6.34118	8.53534	12.0307	14.051	12.3084	13.088	7.5606	8.30873	9.87084	6.48876	7.69164	7.38481	11.762	14.8851	15.1665	12.4841	13.905	12.7492	7.89327	6.96971	13.0409	12.6982
azolla_contig_11970|117959|PACid:15409478|1E-47|PF01535|Pentatricopeptide repeat (PPR-like) superfamily protein|	846	57	63	51	43	58	37	45	42	105	84	43	48	74	18	34	52	69	95	52	70	47	72	7.03779	7.76805	8.87297	6.03262	6.68706	5.01282	7.51922	8.43061	13.1876	11.6957	5.80546	6.53802	8.39588	2.91994	4.50889	6.19371	6.93657	13.0933	12.7203	9.70987	8.48746	10.1994	7.89294	5.91083	7.97491	12.4416
azolla_contig_26874	345	14	15	8	0	7	7	32	32	68	65	3	12	6	5	6	5	37	31	12	28	18	37	1.72858	1.84954	1.39184	0	0.807059	0.948371	5.347	6.42332	8.54052	9.05024	0.405032	1.6345	0.680747	0.811094	0.795687	0.595549	3.71961	4.27257	2.93546	3.88395	3.25052	5.24134	1.65665	0.585144	5.88516	8.79538
azolla_contig_5878	391	91	115	81	81	110	105	138	100	125	129	100	97	96	98	99	141	256	153	76	153	98	147	11.2358	14.1798	14.0924	11.3638	12.6824	14.2256	23.0589	20.0729	15.6995	17.9612	13.5011	13.2122	10.892	15.8975	13.1288	16.7945	25.7357	21.0872	18.5912	21.223	17.6973	20.8237	13.1693	12.7572	21.5659	16.8304
azolla_contig_24713|174634|PACid:15419227|0.000000000000002|PF00271,PF00270|P-loop containing nucleoside triphosphate hydrolases superfamily protein|	235	60	60	34	25	34	31	81	69	103	93	81	69	74	34	41	36	156	96	51	128	63	98	7.4082	7.39815	5.91531	3.50734	3.92	4.19993	13.5346	13.8503	12.9364	12.9488	10.9359	9.3984	8.39588	5.51544	5.43719	4.28795	15.6827	13.2312	12.4757	17.7552	11.3768	13.8825	6.90722	3.87576	13.6924	12.9426
azolla_contig_9357|444089|PACid:15413771|0.000000000000005|PF00643,PF06203|B-box type zinc finger protein with CCT domain|	410	73	85	70	44	72	59	77	68	184	122	76	78	105	52	44	68	175	126	88	139	98	186	9.01331	10.4807	12.1786	6.17291	8.30118	7.99342	12.8662	13.6496	23.1096	16.9866	10.2608	10.6243	11.9131	8.43538	5.83504	8.09946	17.5928	17.3659	21.5267	19.281	17.6973	26.3484	10.5575	7.48917	13.2579	20.0481
azolla_contig_30107|442871|PACid:15414037|0.000003|PF00403|Heavy metal transport/detoxification superfamily protein |	273	86	102	50	48	66	44	465	325	457	291	123	91	139	51	60	68	785	444	214	385	186	347	10.6184	12.5768	8.69899	6.73409	7.60942	5.96119	77.6986	65.2369	57.3973	40.5172	16.6063	12.395	15.7706	8.27316	7.95687	8.09946	78.9161	61.1942	52.349	53.4043	33.5887	49.1553	10.6314	6.76823	71.4677	48.9573
azolla_contig_1682|134581|PACid:15412112|0.00000000002|PF01535|Tetratricopeptide repeat (TPR)-like superfamily protein|	316	232	269	160	196	241	158	320	235	432	377	275	233	301	179	250	298	609	424	175	405	226	453	28.6451	33.1684	27.8368	27.4975	27.7859	21.4061	53.47	47.1713	54.2574	52.4914	37.128	31.7366	34.1508	29.0372	33.1536	35.4947	61.2228	58.4377	42.8087	56.1785	40.8121	64.171	29.8834	25.5632	50.3206	53.3744
azolla_contig_15528|165772|PACid:15415848|2E-44|PF02536|Mitochondrial transcription termination factor family protein|	400	24	13	10	6	13	7	53	52	62	50	23	10	24	8	13	12	125	79	55	47	45	58	2.96328	1.60293	1.7398	0.841761	1.49882	0.948371	8.85597	10.4379	7.78694	6.96172	3.10525	1.36209	2.72299	1.29775	1.72399	1.42932	12.5663	10.8882	13.4542	6.51948	8.12629	8.21615	2.102	1.09632	9.64693	7.37433
azolla_contig_1985	1135	443	559	411	332	607	524	739	644	819	788	414	545	583	547	523	614	1142	763	436	793	557	678	54.6972	68.9261	71.5057	46.5774	69.9836	70.9924	123.482	129.269	102.863	109.717	55.8945	74.2337	66.1459	88.7337	69.3574	73.1334	114.805	105.16	106.655	109.999	100.585	96.044	65.043	62.5178	126.376	106.29
azolla_contig_15461|76801|PACid:15418689|0.00000000000002|PF04755|Plastid-lipid associated protein PAP / fibrillin family protein|	260	160	194	121	79	231	183	323	296	468	382	263	256	307	217	236	255	586	485	200	481	300	506	19.7552	23.9207	21.0515	11.0832	26.633	24.7931	53.9713	59.4157	58.7788	53.1875	35.5078	34.8694	34.8316	35.2015	31.297	30.373	58.9106	66.845	48.9243	66.7207	54.1753	71.6789	21.5758	20.8364	56.6935	55.9832
azolla_contig_8404|165772|PACid:15415848|4E-29|PF02536|Mitochondrial transcription termination factor family protein|	370	18	16	9	6	8	8	48	49	37	34	20	19	21	13	8	9	88	73	33	37	33	46	2.22246	1.97284	1.56582	0.841761	0.922353	1.08385	8.0205	9.83571	4.64705	4.73397	2.70022	2.58796	2.38262	2.10885	1.06092	1.07199	8.84664	10.0612	8.07251	5.13236	5.95928	6.51626	1.92037	0.949322	8.92811	4.69051
azolla_contig_17915|266773|PACid:15410736|2E-107|PF00596|haloacid dehalogenase-like hydrolase family protein|	1199	366	410	375	285	607	454	434	379	681	605	457	474	607	348	462	533	707	544	387	735	562	700	45.19	50.554	65.2424	39.9836	69.9836	61.5087	72.5187	76.0762	85.5307	84.2368	61.6999	64.5629	68.8689	56.4522	61.2679	63.4855	71.0747	74.9767	94.6685	101.954	101.488	99.1605	53.6621	57.1586	74.2974	84.8838
azolla_contig_21592	257	82	124	85	61	127	92	126	143	178	146	127	128	178	93	112	137	332	209	94	245	110	221	10.1245	15.2895	14.7883	8.5579	14.6424	12.4643	21.0538	28.7042	22.3561	20.3282	17.1464	17.4347	20.1955	15.0864	14.8528	16.318	33.376	28.8054	22.9944	33.9845	19.8643	31.3064	13.4008	11.8882	24.879	21.3421
azolla_contig_17467	835	333	401	304	289	451	401	715	610	781	731	517	476	642	425	458	596	1073	878	431	776	621	850	41.1155	49.4443	52.8898	40.5448	51.9977	54.3281	119.472	122.445	98.0903	101.78	69.8006	64.8353	72.84	68.943	60.7374	70.9894	107.869	121.01	105.432	107.641	112.143	120.409	47.8166	48.9569	120.958	99.9353
azolla_contig_27029	469	64	88	58	44	73	77	102	112	172	141	97	77	129	78	79	92	216	166	93	171	115	165	7.90208	10.8506	10.0908	6.17291	8.41647	10.4321	17.0436	22.4816	21.6025	19.6321	13.096	10.4881	14.6361	12.6531	10.4765	10.9581	21.7145	22.8789	22.7498	23.7198	20.7672	23.3735	9.61451	8.34049	19.7626	20.6173
azolla_contig_20942	237	59	72	29	47	42	46	100	71	100	81	62	59	53	38	52	62	214	123	38	135	62	96	7.28473	8.87778	5.04541	6.59379	4.84236	6.23215	16.7094	14.2517	12.5596	11.278	8.37067	8.03631	6.01327	6.16432	6.89595	7.38481	21.5134	16.9524	9.29561	18.7262	11.1962	13.5991	7.06931	5.88943	15.4806	11.9188
azolla_contig_15576	344	18	33	19	2	20	17	59	31	104	67	44	33	52	15	16	25	93	115	48	81	66	115	2.22246	4.06898	3.30561	0.280587	2.30588	2.30319	9.85853	6.22259	13.062	9.32871	5.94048	4.49489	5.89981	2.43328	2.12183	2.97774	9.34929	15.8498	11.7418	11.2357	11.9186	16.2906	3.19902	1.62989	8.04056	11.1953
azolla_contig_36500	588	30	47	26	33	33	38	53	32	95	59	49	44	41	35	53	28	74	55	35	47	41	63	3.7041	5.79522	4.52347	4.62968	3.80471	5.1483	8.85597	6.42332	11.9316	8.21483	6.61553	5.99318	4.65177	5.67766	7.02857	3.33507	7.43922	7.58036	8.56175	6.51948	7.40396	8.92444	4.67426	4.52756	7.63964	10.0732
azolla_contig_7823	633	178	163	132	62	74	51	498	365	444	440	182	133	154	51	60	104	900	779	389	425	332	438	21.9777	20.0983	22.9653	8.6982	8.53177	6.90956	83.2127	73.266	55.7645	61.2631	24.572	18.1158	17.4725	8.27316	7.95687	12.3874	90.477	107.365	95.1577	58.9528	59.954	62.0461	21.6804	8.04651	78.2393	58.5138
azolla_contig_12637	539	48	77	55	32	57	60	105	98	117	117	67	77	72	61	71	89	194	189	106	112	115	115	5.92656	9.49429	9.56889	4.48939	6.57177	8.1289	17.5448	19.6714	14.6947	16.2904	9.04572	10.4881	8.16897	9.89535	9.41563	10.6008	19.5028	26.0489	25.9299	15.5358	20.7672	16.2906	8.32991	6.39669	18.6081	15.4926
azolla_contig_33639	885	293	325	255	143	205	191	278	208	473	415	272	295	372	171	233	213	474	446	238	465	329	426	36.1767	40.0733	44.3648	20.062	23.6353	25.877	46.452	41.7516	59.4068	57.7823	36.7229	40.1816	42.2063	27.7394	30.8992	25.3704	47.6512	61.4698	58.2199	64.5013	59.4122	60.3462	40.205	23.1914	44.1018	58.5946
azolla_contig_27302|334|PACid:15419253|3E-85|PF01535|Pentatricopeptide repeat (PPR) superfamily protein|	2522	131	129	83	54	61	61	86	88	133	140	105	127	129	61	98	100	149	119	81	129	114	111	16.1746	15.906	14.4403	7.57585	7.03294	8.26438	14.3701	17.6641	16.7042	19.4928	14.1761	17.2985	14.6361	9.89535	12.9962	11.911	14.979	16.4011	19.8143	17.8939	20.5866	15.724	15.507	7.62439	16.0171	18.0985
azolla_contig_15563|438647|PACid:15422641|0.000000000000003|PF06203,PF00072|CCT motif -containing response regulator protein|	597	82	62	57	18	23	24	375	326	550	508	77	85	97	20	24	18	637	611	305	485	345	581	10.1245	7.64475	9.91684	2.52528	2.65177	3.25156	62.6601	65.4376	69.0777	70.7311	10.3958	11.5777	11.0054	3.24438	3.18275	2.14398	64.0376	84.2109	74.6095	67.2755	62.3016	82.3032	9.22871	2.80954	64.0489	69.9044
azolla_contig_4967|438647|PACid:15422641|5E-48|PF06203,PF00072|CCT motif -containing response regulator protein|	1150	93	98	64	26	40	40	409	301	617	475	111	104	109	36	42	39	711	546	262	493	334	506	11.4827	12.0836	11.1347	3.64763	4.61177	5.41926	68.3413	60.4194	77.4926	66.1364	14.9862	14.1657	12.3669	5.83988	5.56981	4.64528	71.4769	75.2523	64.0908	68.3852	60.3152	71.6789	11.567	4.55955	64.3804	71.8145
azolla_contig_25573|405512|PACid:15413919|3E-93|PF07683,PF02492|Cobalamin biosynthesis CobW-like protein|	685	307	367	226	170	313	278	472	399	586	541	512	423	619	294	446	489	998	786	308	635	371	585	37.9053	45.252	39.3194	23.8499	36.0871	37.6639	78.8682	80.0908	73.5991	75.3258	69.1255	57.6163	70.2304	47.6924	59.1461	58.2447	100.329	108.33	75.3434	88.0824	66.9968	82.8698	40.8256	32.5336	79.4795	74.4625
azolla_contig_28531|171410|PACid:15408825|6E-108|PF02358,PF00982|trehalose-6-phosphate synthase|	881	76	63	29	63	98	91	251	174	194	178	78	69	96	110	136	144	454	364	145	168	140	204	9.38373	7.76805	5.04541	8.83849	11.2988	12.3288	41.9405	34.9268	24.3656	24.7837	10.5308	9.3984	10.892	17.8441	18.0356	17.1518	45.6406	50.1682	35.4701	23.3037	25.2818	28.8982	7.39906	10.822	38.4337	24.5747
azolla_contig_19978	395	148	152	122	95	139	123	205	151	246	230	157	105	198	97	130	149	307	245	163	224	194	236	18.2736	18.742	21.2255	13.3279	16.0259	16.6642	34.2542	30.3101	30.8966	32.0239	21.1967	14.3019	22.4647	15.7352	17.2399	17.7474	30.8627	33.7671	39.8733	31.0716	35.0334	33.4312	19.4137	15.3393	32.2821	31.4602
azolla_contig_18875|88222|PACid:15404737|6E-57|PF00400|transducin family protein / WD-40 repeat family protein|	781	113	138	115	48	67	74	116	93	185	154	132	132	152	60	59	68	154	161	92	161	149	223	13.9521	17.0157	20.0077	6.73409	7.72471	10.0256	19.3829	18.6678	23.2352	21.4421	17.8214	17.9795	17.2456	9.73313	7.82426	8.09946	15.4816	22.1898	22.5052	22.3327	26.9071	31.5897	16.9918	8.16148	19.0253	22.3387
azolla_contig_8226|438174|PACid:15418967|6E-65|PF11955|Ubiquitin carboxyl-terminal hydrolase family protein|	808	108	89	84	98	127	114	151	135	193	170	90	106	128	102	121	140	244	189	107	161	127	175	13.3348	10.9739	14.6143	13.7488	14.6424	15.4449	25.2311	27.0984	24.24	23.6699	12.151	14.4381	14.5226	16.5463	16.0464	16.6754	24.5293	26.0489	26.1745	22.3327	22.9342	24.7901	12.9743	14.612	26.1648	23.9549
azolla_contig_25977|227141|PACid:15402429|9E-25|0|0|	554	185	227	195	100	357	349	240	209	421	386	273	307	310	295	311	377	353	349	180	372	300	370	22.842	27.9897	33.926	14.0293	41.16	47.2831	40.1025	41.9523	52.8758	53.7445	36.8579	41.8161	35.1719	47.8546	41.2431	44.9044	35.4871	48.1008	44.0318	51.601	54.1753	52.4134	28.2526	34.1575	41.0274	53.3102
azolla_contig_32053	332	89	109	58	34	70	52	159	112	186	173	157	124	153	58	87	82	266	205	92	200	102	175	10.9888	13.44	10.0908	4.76998	8.07059	7.04504	26.5679	22.4816	23.3608	24.0876	21.1967	16.8899	17.3591	9.4087	11.5375	9.767	26.741	28.2541	22.5052	27.7425	18.4196	24.7901	11.5065	6.62854	24.5248	23.7242
azolla_contig_21753|410819|PACid:15408611|4E-112|0|0|	1197	811	1047	870	420	852	823	1114	994	1490	1500	1316	1306	1501	872	1095	1247	1857	1639	926	1559	1291	1605	100.134	129.098	151.362	58.9233	98.2306	111.501	186.142	199.524	187.138	208.852	177.674	177.889	170.3	141.455	145.213	148.53	186.684	225.895	226.519	216.253	233.134	227.361	126.865	89.5518	192.833	197.995
azolla_contig_18170	308	57	66	31	57	32	37	105	81	108	77	74	59	61	46	52	50	235	137	65	103	57	96	7.03779	8.13796	5.39337	7.99673	3.68941	5.01282	17.5448	16.259	13.5643	10.7211	9.9908	8.03631	6.92093	7.46207	6.89595	5.95549	23.6246	18.882	15.9004	14.2874	10.2933	13.5991	6.85638	5.56632	16.9019	12.1427
azolla_contig_8978|58660|PACid:15408691|5E-35|PF00581|Rhodanese/Cell cycle control phosphatase superfamily protein|	328	117	109	71	40	75	55	220	169	235	238	123	121	136	75	65	79	421	287	113	243	162	237	14.446	13.44	12.3526	5.61174	8.64706	7.45149	36.7606	33.9232	29.515	33.1378	16.6063	16.4813	15.4303	12.1664	8.61994	9.40967	42.3231	39.5557	27.6422	33.7071	29.2547	33.5729	13.4128	7.23676	35.3419	31.3264
azolla_contig_35173	595	119	110	79	83	123	106	184	150	193	147	105	116	139	128	144	142	316	273	142	149	102	165	14.6929	13.5633	13.7444	11.6444	14.1812	14.3611	30.7452	30.1093	24.24	20.4675	14.1761	15.8002	15.7706	20.764	19.0965	16.9136	31.7675	37.6262	34.7362	20.6682	18.4196	23.3735	14.0002	13.3955	30.4273	22.3537
azolla_contig_20831	614	82	96	69	91	156	88	148	117	174	160	99	89	149	72	120	146	220	201	114	141	117	132	10.1245	11.837	12.0046	12.7667	17.9859	11.9224	24.7299	23.4853	21.8537	22.2775	13.3661	12.1226	16.9052	11.6798	15.9137	17.39	22.1166	27.7028	27.8868	19.5585	21.1284	18.6988	11.3221	14.225	24.1076	22.0656
azolla_contig_15651	448	423	511	341	247	517	385	864	731	875	806	436	663	534	509	529	671	1451	980	441	1011	606	865	52.2278	63.0076	59.3271	34.6525	59.6071	52.1604	144.369	146.733	109.896	112.223	58.8647	90.3064	60.5865	82.5694	70.1531	79.9227	145.869	135.068	107.878	140.238	109.434	122.534	58.1875	48.8067	145.551	111.06
azolla_contig_19118|60716|PACid:15415584|0.0000001|PF00889,PF00575,PF00627|elongation factor Ts family protein|	239	74	93	37	84	61	66	154	107	158	148	112	91	100	74	93	90	313	223	68	185	84	158	9.13678	11.4671	6.43725	11.7847	7.03294	8.94179	25.7324	21.478	19.8441	20.6067	15.1212	12.395	11.3458	12.0042	12.3331	10.7199	31.4659	30.7349	16.6343	25.6618	15.1691	22.3819	9.01372	9.25313	23.6052	20.2254
azolla_contig_4185|109721|PACid:15406466|9E-30|PF01535|Tetratricopeptide repeat (TPR)-like superfamily protein|	1434	1973	2184	1630	1612	1926	1641	2828	2197	3339	3004	2387	1969	2565	1499	1943	2218	4803	3742	1872	3150	2305	2939	243.606	269.293	283.587	226.153	222.057	222.325	472.541	441.001	419.364	418.26	322.271	268.195	291.019	243.166	257.67	264.185	482.846	515.74	457.931	436.944	416.247	416.332	265.495	223.512	456.771	418.812
azolla_contig_12977|127024|PACid:15409689|3E-38|0|post-illumination chlorophyll fluorescence increase|	481	913	806	576	1022	998	754	1268	1068	1158	1011	971	828	992	680	884	1034	2194	1490	770	1168	840	1143	112.728	99.3818	100.212	143.38	115.064	102.153	211.875	214.378	145.44	140.766	131.095	112.781	112.55	110.309	117.231	123.16	220.563	205.359	188.358	162.016	151.691	161.915	104.107	120.199	213.127	143.103
azolla_contig_4595	1253	656	710	502	505	827	686	1353	1089	1310	1118	816	719	970	496	672	836	1997	1484	965	1388	1047	1300	80.9964	87.5447	87.3378	70.8482	95.3483	92.9404	226.078	218.594	164.531	155.664	110.169	97.934	110.054	80.4606	89.1169	99.5758	200.758	204.532	236.06	192.533	189.072	184.155	85.293	86.379	222.336	160.097
azolla_contig_8103|92349|PACid:15417673|1E-49|PF00106|NAD(P)-binding Rossmann-fold superfamily protein|	1344	953	1138	983	454	912	773	1362	1242	2015	2182	1362	1481	1642	894	920	1179	2271	1904	1049	2036	1602	1996	117.667	140.318	171.022	63.6932	105.148	104.727	227.582	249.305	253.076	303.81	183.885	201.725	186.298	145.024	122.005	140.43	228.304	262.418	256.608	282.419	289.296	282.749	143.002	91.1896	238.443	278.443
azolla_contig_19845|111238|PACid:15408798|1E-23|PF00266|chloroplastic NIFS-like cysteine desulfurase|	232	12	17	6	13	9	8	119	109	73	56	21	11	15	5	10	12	265	138	47	81	28	86	1.48164	2.09614	1.04388	1.82382	1.03765	1.08385	19.8842	21.8794	9.16849	7.79713	2.83523	1.4983	1.70187	0.811094	1.32614	1.42932	26.6405	19.0198	11.4972	11.2357	5.05636	12.1826	1.54055	1.31511	20.8818	8.48281
azolla_contig_6836|229898|PACid:15413941|2E-165|PF03098|Peroxidase superfamily protein|	2048	2533	1633	1185	4374	2666	1700	3349	3448	3967	4160	2498	1536	2091	1527	2252	3074	6348	5661	2730	3195	3476	5077	312.75	201.353	206.166	613.644	307.374	230.319	559.597	692.113	498.239	579.215	337.257	209.217	237.24	247.708	298.648	366.143	638.165	780.226	667.816	443.186	627.711	719.197	240.09	383.779	625.855	538.727
azolla_contig_18971|405512|PACid:15413919|7E-35|PF07683,PF02492|Cobalamin biosynthesis CobW-like protein|	470	224	320	229	188	324	289	443	427	493	594	347	328	486	263	355	431	866	728	346	582	453	578	27.6573	39.4568	39.8414	26.3752	37.3553	39.1542	74.0225	85.7112	61.9187	82.7052	46.8487	44.6764	55.1405	42.6636	47.0781	51.3363	87.059	100.336	84.639	80.7306	81.8047	81.8782	35.6518	34.2949	79.8669	72.312
azolla_contig_26520|117159|PACid:15403291|0.0000000000000004|PF04545,PF04542,PF04539|RNApolymerase sigma subunit 2|	534	29	34	20	22	42	33	118	92	81	69	20	26	39	32	33	35	203	161	81	94	51	82	3.58063	4.19228	3.47959	3.08646	4.84236	4.47089	19.7171	18.4671	10.1733	9.60718	2.70022	3.54143	4.42486	5.191	4.37628	4.16884	20.4076	22.1898	19.8143	13.039	9.2098	11.6159	3.75084	4.13324	19.0921	9.89022
azolla_contig_8245|127024|PACid:15409689|0.0000000000000002|0|post-illumination chlorophyll fluorescence increase|	446	587	736	412	876	822	541	905	805	904	726	610	583	713	474	605	791	1659	1153	624	964	611	976	72.4769	90.7506	71.6796	122.897	94.7718	73.2956	151.22	161.587	113.539	101.084	82.3566	79.4097	80.8955	76.8918	80.2318	94.2158	166.779	158.912	152.644	133.719	110.337	138.258	78.3024	96.9882	156.403	107.311
azolla_contig_10507|438647|PACid:15422641|0.000002|PF06203,PF00072|CCT motif -containing response regulator protein|	915	151	150	143	39	58	49	834	770	1137	1125	166	162	223	35	43	54	1386	1278	736	1110	822	1259	18.644	18.4954	24.8791	5.47145	6.68706	6.6386	139.356	154.561	142.802	156.639	22.4118	22.0658	25.3011	5.67766	5.70242	6.43193	139.335	176.14	180.041	153.971	148.44	178.347	20.6728	6.2657	146.959	149.721
azolla_contig_20021	545	189	214	136	85	118	119	280	217	345	312	266	233	246	122	133	128	517	383	179	320	217	314	23.3358	26.3867	23.6612	11.9249	13.6047	16.1223	46.7862	43.5582	43.3306	43.4411	35.9129	31.7366	27.9106	19.7907	17.6377	15.2461	51.974	52.7869	43.7872	44.388	39.1868	44.4806	24.4613	13.884	45.1722	43.3858
azolla_contig_19972	405	7	8	4	1	0	1	66	70	47	21	4	6	11	1	0	2	163	77	30	45	21	29	0.86429	0.98642	0.695919	0.140293	0	0.135482	11.0282	14.051	5.903	2.92392	0.540043	0.817252	1.24804	0.162219	0	0.23822	16.3864	10.6125	7.33864	6.24206	3.79227	4.10808	0.848876	0.091925	12.5396	4.41346
azolla_contig_34482|121430|PACid:15417596|3E-35|PF00650|Sec14p-like phosphatidylinositol transfer family protein|	708	120	129	111	65	201	177	179	152	221	214	115	193	180	185	190	199	269	203	134	238	155	249	14.8164	15.906	19.3118	9.11908	23.1741	23.9802	29.9098	30.5108	27.7567	29.7962	15.5262	26.2883	20.4224	30.0105	25.1968	23.7028	27.0426	27.9784	32.7793	33.0136	27.9906	35.2728	16.6781	18.7578	30.2103	28.7764
azolla_contig_7948|25079|PACid:15418457|4E-60|PF02482|30S ribosomal protein, putative|	1311	1333	1507	1230	759	1535	1347	1698	1475	2308	2458	2077	1788	2295	1311	1451	1884	3057	3072	1444	2558	2011	2770	164.586	185.817	213.995	106.483	176.977	182.494	283.725	296.075	289.875	342.238	280.417	243.541	260.386	212.669	192.424	224.403	307.32	423.398	353.233	354.826	363.155	392.392	188.132	155.318	289.9	316.057
azolla_contig_8558|229898|PACid:15413941|5E-42|PF03098|Peroxidase superfamily protein|	548	477	306	181	804	552	317	623	569	695	764	422	295	343	295	388	607	1112	967	439	641	619	1094	58.8952	37.7305	31.4903	112.796	63.6424	42.9477	104.099	114.215	87.2891	106.375	56.9746	40.1816	38.9161	47.8546	51.4544	72.2996	111.789	133.277	107.389	88.9147	111.782	154.974	42.7054	73.1287	109.157	96.8321
azolla_contig_4778|165772|PACid:15415848|0.0000000004|PF02536|Mitochondrial transcription termination factor family protein|	420	31	23	22	20	15	13	89	90	73	70	26	21	31	13	9	14	143	112	63	82	56	82	3.82757	2.83596	3.82755	2.80587	1.72941	1.76126	14.8713	18.0656	9.16849	9.74641	3.51028	2.86038	3.51719	2.10885	1.19353	1.66754	14.3758	15.4364	15.4111	11.3744	10.1127	11.6159	3.49703	2.09885	16.4685	9.45745
azolla_contig_19148|97742|PACid:15413052|7E-45|PF00571|0|	536	1581	1682	1210	972	2874	2301	5932	4787	4389	3985	1799	1708	1820	1834	1714	2204	7514	7689	3786	3231	3134	4292	195.206	207.395	210.515	136.365	331.355	311.743	991.2	960.889	551.24	554.849	242.884	232.644	206.493	297.509	227.301	262.518	755.383	1059.73	926.137	448.18	565.951	607.995	204.372	259.821	976.044	553.045
azolla_contig_6142|170977|PACid:15409915|0.000000000000000003|PF00305,PF01477|lipoxygenase 1|	498	104	91	90	125	105	100	170	92	168	121	111	116	135	82	98	105	227	164	115	139	121	140	12.8409	11.2205	15.6582	17.5367	12.1059	13.5482	28.4059	18.4671	21.1001	16.8474	14.9862	15.8002	15.3168	13.3019	12.9962	12.5065	22.8203	22.6033	28.1315	19.281	21.8507	19.8321	13.2399	14.3969	23.4365	18.9737
azolla_contig_7924|26412|PACid:15401975|0.0000000000003|PF00076|chloroplast RNA-binding protein 29|	822	210	265	161	105	195	177	360	328	477	449	260	324	310	232	233	289	614	416	220	532	369	371	25.9287	32.6751	28.0107	14.7308	22.4824	23.9802	60.1537	65.8391	59.9092	62.5163	35.1028	44.1316	35.1719	37.6348	30.8992	34.4227	61.7254	57.3351	53.8167	73.795	66.6356	52.555	28.8715	20.3978	62.9964	61.2127
azolla_contig_20484|76801|PACid:15418689|1E-31|PF04755|Plastid-lipid associated protein PAP / fibrillin family protein|	663	779	958	723	388	1084	919	1734	1306	2077	1731	1316	1330	1654	911	971	1215	2488	2001	1150	2035	1522	1864	96.1832	118.124	125.787	54.4339	124.979	124.508	289.74	262.152	260.862	241.015	177.674	181.158	187.659	147.781	128.769	144.718	250.119	275.787	281.315	282.28	274.849	264.05	113.365	101.307	275.946	250.939
azolla_contig_33726|269784|PACid:15419473|0.00000000000000005|0|0|	271	100	112	51	16	68	51	213	91	240	165	168	79	209	43	68	57	318	301	79	199	89	142	12.347	13.8099	8.87297	2.2447	7.84	6.90956	35.591	18.2663	30.143	22.9737	22.6818	10.7605	23.7127	6.97541	9.01779	6.78926	31.9686	41.4852	19.3251	27.6038	16.072	20.1154	11.6766	5.66475	26.9286	26.5583
azolla_contig_13830|91270|PACid:15414123|2E-59|PF00266|chloroplastic NIFS-like cysteine desulfurase|	753	14	13	4	6	9	4	196	146	98	75	19	15	17	2	4	4	403	224	81	130	50	94	1.72858	1.60293	0.695919	0.841761	1.03765	0.541926	32.7504	29.3064	12.3084	10.4426	2.56521	2.04313	1.92878	0.324438	0.530458	0.476439	40.5136	30.8727	19.8143	18.0326	9.02921	13.3158	1.34248	0.807112	31.0284	11.3755
azolla_contig_31090|167957|PACid:15423024|8E-44|PF00201|UDP-Glycosyltransferase superfamily protein|	908	63	107	65	50	112	81	103	94	116	85	46	59	69	49	70	61	209	110	67	92	70	68	7.77861	13.1934	11.3087	7.01467	12.9129	10.974	17.2107	18.8685	14.5691	11.8349	6.2105	8.03631	7.82859	7.94873	9.28301	7.2657	21.0108	15.1607	16.3896	12.7615	12.6409	9.63273	10.7602	10.3005	18.0396	13.202
azolla_contig_17660	558	133	171	108	150	129	85	268	258	288	305	186	142	166	126	109	199	515	417	196	301	220	319	16.4215	21.0847	18.7898	21.044	14.8729	11.5159	44.7811	51.788	36.1716	42.4665	25.112	19.3416	18.834	20.4396	14.455	23.7028	51.773	57.4729	47.9458	41.7524	39.7285	45.1888	18.7653	15.811	48.2846	39.319
azolla_contig_28454|117159|PACid:15403291|1E-29|PF04545,PF04542,PF04539|RNApolymerase sigma subunit 2|	599	46	50	49	31	59	54	202	171	168	187	44	56	55	44	56	83	324	259	151	155	108	150	5.67962	6.16512	8.52501	4.3491	6.80236	7.31601	33.7529	34.3246	21.1001	26.0368	5.94048	7.62769	6.24018	7.13763	7.42641	9.88611	32.5717	35.6966	36.9378	21.5004	19.5031	21.2487	6.78992	6.15582	34.0388	23.5685
azolla_contig_7898|174634|PACid:15419227|1E-115|PF00271,PF00270|P-loop containing nucleoside triphosphate hydrolases superfamily protein|	975	658	717	580	261	422	388	960	781	1207	1165	780	784	868	398	410	544	1588	1280	777	1168	915	1221	81.2433	88.4079	100.908	36.6166	48.6541	52.5669	160.41	156.769	151.594	162.208	105.308	106.788	98.4814	64.5631	54.3719	64.7957	159.642	176.416	190.071	162.016	165.235	172.964	90.1865	45.9459	158.59	156.901
azolla_contig_17431|174634|PACid:15419227|0.0000007|PF00271,PF00270|P-loop containing nucleoside triphosphate hydrolases superfamily protein|	737	271	356	305	155	223	193	482	397	664	635	364	389	394	220	214	301	821	688	416	660	450	689	33.4604	43.8957	53.0638	21.7455	25.7106	26.148	80.5392	79.6894	83.3956	88.4139	49.1439	52.9852	44.7024	35.6882	28.3795	35.852	82.5352	94.8234	101.762	91.5502	81.2629	97.6022	43.4733	24.5347	80.1143	85.9047
azolla_contig_2414|97374|PACid:15410036|7E-79|0|ACT domain-containing protein|	1303	2471	2967	2311	2143	2787	2351	3759	2856	4538	4447	3867	3137	4018	2276	2990	3597	6689	5816	3249	4355	3526	4798	305.095	365.838	402.067	300.649	321.325	318.517	628.105	573.282	569.954	619.175	522.087	427.287	455.874	369.21	396.517	428.438	672.445	801.589	794.775	604.093	636.74	679.674	357.667	313.497	600.693	594.565
azolla_contig_6808|429255|PACid:15415449|0.00007|PF12143,PF00264,PF12142|0|	559	148	126	71	99	36	39	198	124	133	132	128	102	80	53	68	59	312	191	144	149	80	151	18.2736	15.5361	12.3526	13.8891	4.15059	5.28378	33.0846	24.8904	16.7042	18.3789	17.2814	13.8933	9.07663	8.5976	9.01779	7.02748	31.3654	26.3245	35.2255	20.6682	14.4467	21.3903	15.3874	7.77448	28.9875	17.5416
azolla_contig_4261|439142|PACid:15421672|1E-136|PF07992,PF01645,PF04898,PF00070,PF01493,PF00310|NADH-dependent glutamate synthase 1|	1096	86	149	105	41	70	69	274	172	439	320	181	139	217	74	81	102	414	533	192	334	249	386	10.6184	18.3721	18.2679	5.75203	8.07059	9.34823	45.7837	34.5254	55.1366	44.555	24.437	18.933	24.6204	12.0042	10.7418	12.1492	41.6194	73.4606	46.9673	46.33	44.9655	54.6799	15.7528	7.72362	40.1545	49.8458
azolla_contig_17048|116300|PACid:15401836|0.000000002|PF12143,PF00264,PF12142|0|	476	232	200	116	199	75	68	254	157	209	204	209	178	112	89	95	94	560	238	231	281	219	256	28.6451	24.6605	20.1816	27.9184	8.64706	9.21275	42.4418	31.5144	26.2495	28.4038	28.2173	24.2451	12.7073	14.4375	12.5984	11.1963	56.2968	32.8023	56.5075	38.9782	39.548	36.2644	24.4957	15.2594	36.9781	27.3267
azolla_contig_1142|145705|PACid:15423477|2E-147|PF00107,PF08240|alcohol dehydrogenase 1|	1861	1096	1106	910	1386	1558	1392	3024	2550	2588	2124	1191	1292	1261	1142	1041	1409	3876	2626	2492	1887	1654	1846	135.323	136.373	158.322	194.447	179.628	188.59	505.291	511.859	325.042	295.734	160.798	175.982	143.07	185.254	138.052	167.826	389.654	361.928	609.596	261.75	298.686	261.5	143.339	187.555	508.575	310.388
azolla_contig_10448	775	5490	3126	3802	3290	2411	3333	6173	2765	6430	5938	6678	3486	10342	2168	3641	4704	8516	7526	3078	7432	4506	5728	677.851	385.443	661.471	461.566	277.974	451.56	1031.47	555.015	807.581	826.774	901.602	474.823	1173.38	351.691	482.849	560.292	856.114	1037.27	752.945	1030.91	813.713	811.416	574.922	397.033	793.242	817.178
azolla_contig_267|170977|PACid:15409915|2E-175|PF00305,PF01477|lipoxygenase 1|	2600	1231	1419	965	903	1431	1229	1650	1089	1759	1363	1328	1332	1500	1024	1265	1271	2531	1614	1118	1418	1220	1359	151.992	174.966	167.89	126.685	164.986	166.507	275.705	218.594	220.923	189.777	179.294	181.43	170.187	166.112	167.757	151.389	254.442	222.449	273.487	196.694	220.313	192.513	164.949	152.726	247.149	205.35
azolla_contig_36216|431850|PACid:15403672|2E-25|0|0|	390	238	272	167	31	155	171	503	340	601	616	406	227	583	113	161	167	771	835	271	492	349	486	29.3859	33.5383	29.0546	4.3491	17.8706	23.1674	84.0481	68.2478	75.4831	85.7684	54.8144	30.9194	66.1459	18.3307	21.3509	19.8913	77.5087	115.084	66.2924	68.2465	63.0239	68.8457	30.6596	15.129	76.148	80.6257
azolla_contig_12567|270514|PACid:15420947|0.000000000000000009|0|maternal effect embryo arrest 14|	1330	839	660	437	170	531	414	3718	2946	4424	4136	793	429	734	350	287	417	5877	5858	2809	3526	2390	4514	103.591	81.3796	76.0291	23.8499	61.2212	56.0894	621.254	591.347	555.636	575.874	107.064	58.4335	83.2781	56.7766	38.0604	49.6688	590.815	807.377	687.141	489.1	431.596	639.443	87	47.0535	606.301	565.755
azolla_contig_20370|73397|PACid:15406255|5E-156|PF03151,PF00892|Glucose-6-phosphate/phosphate translocator-related|	738	1451	1529	1397	738	1529	1502	2749	2125	2911	3088	2010	1660	2049	1309	1554	1922	4412	4063	2301	2854	2393	3036	179.155	188.529	243.05	103.537	176.285	203.493	459.341	426.549	365.609	429.956	271.372	226.106	232.475	212.345	206.083	228.929	443.539	559.982	562.874	395.885	432.138	430.073	203.578	161.105	442.945	397.783
azolla_contig_3377|73397|PACid:15406255|6E-84|PF03151,PF00892|Glucose-6-phosphate/phosphate translocator-related|	685	1428	1572	1411	860	1632	1471	2632	2211	3050	3048	1705	1738	2104	1336	1434	1993	4167	3974	2259	2922	2481	3246	176.315	193.831	245.485	120.652	188.16	199.293	439.791	443.811	383.067	424.387	230.193	236.731	238.715	216.724	190.169	237.386	418.909	547.715	552.6	405.318	448.03	459.821	205.211	169.369	441.801	403.727
azolla_contig_33350|103093|PACid:15406058|0.00002|0|0|	2940	12423	17255	11199	9258	21405	18753	36151	28831	31583	24706	13155	13139	13061	12285	11470	12744	43563	29373	21742	21154	17585	19261	1533.87	2127.58	1948.4	1298.84	2467.87	2540.69	6040.6	5787.21	3966.69	3439.93	1776.07	1789.65	1481.87	1992.86	1521.09	1517.93	4379.39	4048.33	5318.56	2934.32	3175.57	2728.47	1869.95	2102.47	5913.91	3703.31
azolla_contig_14293|4727|PACid:15418059|4E-19|PF01486,PF00319|K-box region and MADS-box transcription factor family protein |	398	21	18	7	19	6	5	4	1	13	16	14	8	15	2	3	3	11	2	4	14	5	13	2.59287	2.21944	1.21786	2.66558	0.691765	0.677408	0.668375	0.200729	1.63275	2.22775	1.89015	1.08967	1.70187	0.324438	0.397843	0.357329	1.10583	0.275649	0.978486	1.94197	0.902921	1.84155	2.01006	1.34492	0.434552	1.93025
azolla_contig_1770|441918|PACid:15411677|0.000000007|PF12174|similar to RCD one 3|	1682	205	152	117	244	146	130	100	87	165	178	154	139	168	95	106	131	156	118	73	186	146	214	25.3114	18.742	20.3556	34.2316	16.8329	17.6126	16.7094	17.4634	20.7233	24.7837	20.7917	18.933	19.0609	15.4108	14.0571	15.6034	15.6827	16.2633	17.8574	25.8005	26.3653	30.3148	21.4697	22.8924	17.0864	22.7535
azolla_contig_8826|57965|PACid:15407994|5E-47|PF01988|vacuolar iron transporter 1|	604	80	75	68	41	19	25	41	33	101	91	19	61	28	24	18	19	41	30	18	50	77	56	9.87761	9.24768	11.8306	5.75203	2.19059	3.38704	6.85084	6.62405	12.6852	12.6703	2.56521	8.30873	3.17682	3.89325	2.38706	2.26309	4.12173	4.13474	4.40318	6.93562	13.905	7.93284	10.3186	3.77655	6.73745	12.6778
azolla_contig_19830|57340|PACid:15403382|3E-43|PF01569|lipid phosphate phosphatase 3|	814	45	70	51	27	71	57	53	38	130	100	50	57	74	36	55	57	69	69	33	51	70	81	5.55615	8.63117	8.87297	3.78792	8.18589	7.72245	8.85597	7.6277	16.3275	13.9234	6.75054	7.76389	8.39588	5.83988	7.2938	6.78926	6.93657	9.50991	8.07251	7.07433	12.6409	11.4743	7.68676	6.56542	8.24183	15.1254
azolla_contig_8652|149826|PACid:15413858|4E-38|PF03514|SCARECROW-like 14|	519	13	28	19	24	24	4	13	12	32	26	16	9	13	10	17	8	23	19	10	29	15	35	1.60511	3.45247	3.30561	3.36704	2.76706	0.541926	2.17222	2.40875	4.01907	3.62009	2.16017	1.22588	1.47495	1.62219	2.25445	0.952878	2.31219	2.61867	2.44621	4.02266	2.70876	4.95802	2.78773	2.22534	2.29048	3.81958
azolla_contig_11181	321	108	112	64	69	96	90	60	26	126	105	127	97	122	52	76	63	110	79	43	114	64	97	13.3348	13.8099	11.1347	9.68025	11.0682	12.1933	10.0256	5.21895	15.8251	14.6196	17.1464	13.2122	13.8419	8.43538	10.0787	7.50392	11.0583	10.8882	10.5187	15.8132	11.5574	13.7408	12.7598	10.9806	7.62229	15.2223
azolla_contig_7480	509	27	35	24	18	6	6	16	5	29	19	27	25	21	11	10	6	23	10	10	14	12	20	3.33369	4.31559	4.17551	2.52528	0.691765	0.81289	2.6735	1.00364	3.64228	2.64545	3.64529	3.40522	2.38262	1.78441	1.32614	0.714659	2.31219	1.37825	2.44621	1.94197	2.16701	2.83316	3.9416	1.34331	1.83857	3.14387
azolla_contig_13194|178021|PACid:15403859|0|PF03460,PF01077|nitrite reductase 1|	1468	271	210	126	238	120	141	106	148	187	282	1279	1021	759	1143	1358	1941	1512	842	451	2387	1651	1668	33.4604	25.8935	21.9214	33.3898	13.8353	19.1029	17.7119	29.7079	23.4864	39.2641	172.679	139.069	86.1145	185.416	180.09	231.192	152.001	116.048	110.324	331.107	298.145	236.285	27.0918	22.1094	23.7099	31.3753
azolla_contig_27989|"113596|PACid:15417147|3E-57|PF01740,PF00916|sulfate transporter 1;3|	642	170	164	64	76	64	61	38	80	164	188	57	123	106	58	48	24	72	50	40	101	140	59	20.9899	20.2216	11.1347	10.6623	7.37883	8.26438	6.34956	16.0583	20.5977	26.1761	7.69562	16.7537	12.0265	9.4087	6.3655	2.85863	7.23816	6.89124	9.78486	14.01	25.2818	8.35781	17.4487	8.7685	11.2039	23.3869
azolla_contig_4962|"113596|PACid:15417147|9E-97|PF01740,PF00916|sulfate transporter 1;3|	949	251	196	118	84	91	71	84	109	258	288	60	197	118	51	40	31	62	45	77	113	198	70	30.991	24.1673	20.5296	11.7847	10.4918	9.6192	14.0359	21.8794	32.4037	40.0995	8.10065	26.8331	13.388	8.27316	5.30458	3.6924	6.23286	6.20211	18.8358	15.6745	35.7557	9.91605	25.2293	10.6319	17.9577	36.2516
azolla_contig_1086|178021|PACid:15403859|6E-59|PF03460,PF01077|nitrite reductase 1|	840	220	139	94	194	85	90	64	130	127	228	698	692	575	842	805	1509	959	624	354	1867	1410	1424	27.1634	17.139	16.3541	27.2169	9.8	12.1933	10.694	26.0948	15.9507	31.7454	94.2375	94.2564	65.2383	136.588	106.755	179.737	96.4083	86.0026	86.596	258.976	254.624	201.721	20.2188	16.4034	18.3944	23.8481
azolla_contig_23759	279	118	118	77	161	110	94	86	79	147	78	63	129	92	91	70	96	108	79	43	141	79	151	14.5695	14.5497	13.3964	22.5873	12.6824	12.7353	14.3701	15.8576	18.4626	10.8603	8.50568	17.5709	10.4381	14.7619	9.28301	11.4345	10.8572	10.8882	10.5187	19.5585	14.2662	21.3903	14.1719	16.0016	15.1138	14.6614
azolla_contig_12250|68683|PACid:15416036|5E-26|0|0|	360	73	108	118	58	117	97	80	46	168	112	98	167	117	119	71	131	84	61	71	178	130	206	9.01331	13.3167	20.5296	8.13702	13.4894	13.1417	13.3675	9.23353	21.1001	15.5943	13.2311	22.7468	13.2746	19.304	9.41563	15.6034	8.44452	8.40731	17.3681	24.6908	23.476	29.1815	14.2865	11.5894	11.3005	18.3472
azolla_contig_5732|447111|PACid:15422933|2E-38|PF05605|Drought-responsive family protein|	1172	257	208	191	216	193	155	143	104	277	246	240	199	315	125	111	179	201	182	105	225	214	278	31.7318	25.6469	33.2301	30.3034	22.2518	20.9997	23.8944	20.8758	34.79	34.2517	32.4026	27.1055	35.7392	20.2774	14.7202	21.3206	20.2065	25.0841	25.6852	31.2103	38.645	39.3809	30.2029	24.5183	22.3851	34.5209
azolla_contig_26702	251	12	11	9	3	5	2	3	2	19	8	28	14	21	6	7	7	9	7	6	9	6	17	1.48164	1.35633	1.56582	0.42088	0.576471	0.270963	0.501281	0.401458	2.38632	1.11388	3.7803	1.90692	2.38262	0.973313	0.928301	0.833768	0.90477	0.964773	1.46773	1.24841	1.08351	2.40818	1.46793	0.422772	0.451369	1.7501
azolla_contig_33571	582	45	32	25	25	19	14	26	11	34	32	35	35	34	14	18	14	38	23	17	33	42	36	5.55615	3.94568	4.34949	3.50734	2.19059	1.89674	4.34444	2.20802	4.27026	4.4555	4.72538	4.7673	3.85757	2.27106	2.38706	1.66754	3.82014	3.16997	4.15856	4.57751	7.58454	5.09968	4.61711	2.53156	3.27623	4.36288
azolla_contig_4026|1903|PACid:15410832|1E-115|PF00443|ubiquitin-specific protease 23|	1804	1310	1383	1158	991	1331	1176	881	544	1509	1321	1250	1193	1777	802	889	946	1267	1156	700	1345	1059	1458	161.746	170.527	201.469	139.031	153.457	159.326	147.21	109.196	189.524	183.929	168.763	162.497	201.615	130.1	117.894	112.678	127.372	159.325	171.235	186.568	191.239	206.537	177.914	150.605	128.203	186.726
azolla_contig_13915	420	150	127	109	114	84	93	90	54	180	143	106	110	139	86	121	125	119	106	55	129	125	174	18.5205	15.6594	18.9638	15.9935	9.68471	12.5998	15.0384	10.8394	22.6072	19.9105	14.3111	14.983	15.7706	13.9508	16.0464	14.8887	11.9631	14.6094	13.4542	17.8939	22.573	24.6485	17.7146	12.7593	12.9389	21.2589
azolla_contig_24743|231921|PACid:15420553|2E-60|PF03088|Calcium-dependent phosphotriesterase superfamily protein|	858	144	165	160	111	139	108	94	87	185	149	164	151	230	89	83	124	153	136	70	161	130	164	17.7797	20.3449	27.8368	15.5726	16.0259	14.632	15.7068	17.4634	23.2352	20.7459	22.1418	20.5675	26.0953	14.4375	11.007	14.7696	15.3811	18.7442	17.1235	22.3327	23.476	23.2319	21.9871	15.4102	16.5851	21.9906
azolla_contig_17258|267963|PACid:15415152|4E-21|PF01039|3-methylcrotonyl-CoA carboxylase|	313	21	33	33	18	36	30	22	18	64	41	27	36	53	42	24	34	36	37	15	64	41	68	2.59287	4.06898	5.74133	2.52528	4.15059	4.06445	3.67606	3.61312	8.03813	5.70861	3.64529	4.90351	6.01327	6.81319	3.18275	4.04973	3.61908	5.09951	3.66932	8.8776	7.40396	9.63273	4.13439	3.58011	3.64459	6.87337
azolla_contig_13252|439249|PACid:15422471|0.0000005|PF09425,PF06200|TIFY domain/Divergent CCT motif family protein|	248	67	91	34	64	38	18	55	32	101	75	100	80	90	76	88	115	168	110	53	199	111	206	8.27249	11.2205	5.91531	8.97878	4.38118	2.43867	9.19015	6.42332	12.6852	10.4426	13.5011	10.8967	10.2112	12.3286	11.6701	13.6976	16.889	15.1607	12.9649	27.6038	20.0449	29.1815	8.46944	5.26621	7.80674	11.5639
azolla_contig_3011|173087|PACid:15411876|9E-55|PF00155|aspartate aminotransferase 5|	296	245	213	216	192	250	237	197	108	346	202	191	371	244	305	249	275	295	149	143	432	253	363	30.2502	26.2634	37.5796	26.9363	28.8235	32.1091	32.9175	21.6787	43.4562	28.1254	25.7871	50.5334	27.6837	49.4768	33.021	32.7552	29.6564	20.5359	34.9809	59.9238	45.6878	51.4218	31.3644	29.2897	27.2981	35.7908
azolla_contig_6120	427	11	8	5	7	7	19	1	1	17	12	8	13	14	8	9	12	12	10	6	19	10	12	1.35817	0.98642	0.869899	0.982054	0.807059	2.57415	0.167094	0.200729	2.13513	1.67081	1.08009	1.77071	1.58841	1.29775	1.19353	1.42932	1.20636	1.37825	1.46773	2.63554	1.80584	1.69989	1.0715	1.45442	0.183911	1.90297
azolla_contig_1173	265	6	8	2	5	12	9	5	8	20	19	29	22	22	16	24	26	38	23	12	23	13	30	0.74082	0.98642	0.347959	0.701467	1.38353	1.21933	0.835469	1.60583	2.51192	2.64545	3.91531	2.99659	2.49607	2.5955	3.18275	3.09685	3.82014	3.16997	2.93546	3.19039	2.3476	4.24973	0.691733	1.10144	1.22065	2.57869
azolla_contig_23908	842	84	78	74	43	49	28	37	29	136	97	135	131	128	35	38	35	59	57	28	101	56	84	10.3715	9.61759	12.8745	6.03262	5.64941	3.79349	6.18247	5.82114	17.081	13.5057	18.2265	17.8433	14.5226	5.67766	5.03935	4.16884	5.93127	7.85601	6.8494	14.01	10.1127	11.8993	10.9545	5.15851	6.0018	15.2934
azolla_contig_7714|141864|PACid:15412794|0.0000000000000001|PF07002|RING domain ligase2|	370	44	60	40	57	61	53	44	24	76	52	33	40	43	34	40	44	51	42	24	70	49	69	5.43268	7.39815	6.95919	7.99673	7.03294	7.18053	7.35212	4.81749	9.54528	7.24019	4.45536	5.44835	4.87869	5.51544	5.30458	5.24083	5.12703	5.78864	5.87091	9.70987	8.84863	9.77439	6.59667	7.4034	6.08481	8.39274
azolla_contig_748|98131|PACid:15411352|0.00000000000002|PF04641|phosphoinositide binding|	803	381	404	375	321	465	365	250	179	552	447	392	380	510	233	293	317	368	365	262	418	331	484	47.0421	49.8142	65.2424	45.0342	53.6118	49.4508	41.7734	35.9305	69.3289	62.2378	52.9242	51.7593	57.8635	37.797	38.856	37.7578	36.9951	50.306	64.0908	57.9818	59.7734	68.5624	54.0329	49.3656	38.8519	65.7833
azolla_contig_20110|230896|PACid:15417031|1E-36|PF03088|Calcium-dependent phosphotriesterase superfamily protein|	556	144	175	134	110	130	112	115	77	200	157	149	167	209	88	79	119	175	120	73	178	141	189	17.7797	21.5779	23.3133	15.4323	14.9882	15.1739	19.2158	15.4561	25.1192	21.8598	20.1166	22.7468	23.7127	14.2753	10.4765	14.1741	17.5928	16.539	17.8574	24.6908	25.4624	26.7733	20.8903	15.1982	17.3359	23.4895
azolla_contig_9242|10732|PACid:15401905|7E-37|PF00787|Phox (PX) domain-containing protein|	1328	180	146	112	114	140	103	93	67	172	133	165	152	221	78	105	117	150	127	81	137	105	173	22.2246	18.0022	19.4857	15.9935	16.1412	13.9546	15.5397	13.4488	21.6025	18.5182	22.2768	20.7037	25.0742	12.6531	13.9245	13.9358	15.0795	17.5037	19.8143	19.0036	18.9614	24.5068	19.9042	15.3631	14.4943	20.0603
azolla_contig_26545	299	12	10	8	9	6	8	5	3	15	13	14	16	18	5	6	4	26	12	5	17	8	17	1.48164	1.23302	1.39184	1.26264	0.691765	1.08385	0.835469	0.602187	1.88394	1.81005	1.89015	2.17934	2.04224	0.811094	0.795687	0.476439	2.61378	1.6539	1.22311	2.35811	1.44467	2.40818	1.36883	1.01275	0.718828	1.84699
azolla_contig_9057	462	17	16	29	28	39	65	41	11	72	42	46	59	39	57	45	60	43	30	28	119	61	99	2.09899	1.97284	5.04541	3.92822	4.49647	8.80631	6.85084	2.20802	9.0429	5.84785	6.2105	8.03631	4.42486	9.24648	5.96765	7.14659	4.32279	4.13474	6.8494	16.5068	11.0156	14.0241	3.03908	5.74367	4.52943	7.44537
azolla_contig_35416	452	27	26	14	20	30	23	20	15	48	19	25	29	44	23	22	17	31	19	13	55	26	65	3.33369	3.20586	2.43572	2.80587	3.45883	3.11608	3.34187	3.01093	6.0286	2.64545	3.37527	3.95005	4.99215	3.73103	2.91752	2.02487	3.11643	2.61867	3.18008	7.62918	4.69519	9.20776	2.99176	3.12692	3.1764	4.33703
azolla_contig_21939|270846|PACid:15423279|5E-35|PF00202|Pyridoxal phosphate (PLP)-dependent transferases superfamily protein|	392	113	80	69	93	116	100	74	54	131	100	104	211	149	158	122	182	131	77	62	164	129	167	13.9521	9.8642	12.0046	13.0473	13.3741	13.5482	12.3649	10.8394	16.4531	13.9234	14.0411	28.74	16.9052	25.6306	16.179	21.678	13.1694	10.6125	15.1665	22.7488	23.2954	23.6569	11.9403	13.3232	11.6021	15.1882
azolla_contig_12693|267963|PACid:15415152|1E-93|PF01039|3-methylcrotonyl-CoA carboxylase|	851	100	100	85	73	88	91	82	52	219	144	140	151	179	98	113	107	138	92	67	189	162	215	12.347	12.3302	14.7883	10.2414	10.1459	12.3288	13.7017	10.4379	27.5055	20.0498	18.9015	20.5675	20.309	15.8975	14.9854	12.7447	13.8731	12.6799	16.3896	26.2167	29.2547	30.4564	13.1552	10.9054	12.0698	23.7776
azolla_contig_27275	400	48	38	32	41	48	25	32	26	54	51	56	43	55	19	40	35	45	37	11	56	42	75	5.92656	4.68549	5.56735	5.75203	5.53412	3.38704	5.347	5.21895	6.78217	7.10096	7.5606	5.85697	6.24018	3.08216	5.30458	4.16884	4.52385	5.09951	2.69084	7.7679	7.58454	10.6243	5.39314	4.89106	5.28297	6.94156
azolla_contig_4736|410693|PACid:15407212|0.00000000003|0|Eukaryotic aspartyl protease family protein|	832	68	50	68	94	159	208	86	68	250	163	114	181	112	188	132	178	122	128	100	417	284	399	8.39596	6.16512	11.8306	13.1876	18.3318	28.1802	14.3701	13.6496	31.399	22.6952	15.3912	24.6538	12.7073	30.4972	17.5051	21.2015	12.2647	17.6416	24.4621	57.8431	51.2859	56.5215	8.79724	19.8998	14.0098	27.0471
azolla_contig_1700	244	145	151	126	129	164	208	149	85	249	157	129	395	206	266	197	193	192	96	95	297	205	250	17.9032	18.6187	21.9214	18.0979	18.9082	28.1802	24.897	17.062	31.2734	21.8598	17.4164	53.8024	23.3723	43.1502	26.1251	22.9882	19.3018	13.2312	23.239	41.1976	37.0198	35.4145	19.4811	21.7288	20.9795	26.5666
azolla_contig_4093	215	13	16	5	9	34	17	10	9	71	38	19	19	41	34	27	19	26	33	10	67	33	71	1.60511	1.97284	0.869899	1.26264	3.92	2.30319	1.67094	1.80656	8.9173	5.29091	2.56521	2.58796	4.65177	5.51544	3.58059	2.26309	2.61378	4.54822	2.44621	9.29373	5.95928	10.0577	1.48262	2.49528	1.73875	7.10411
azolla_contig_11861|102545|PACid:15406833|0.000000000000002|PF00076|RNA-binding (RRM/RBD/RNP motifs) family protein|	210	79	101	33	28	64	60	50	39	108	69	78	102	141	41	64	70	101	58	20	90	38	100	9.75414	12.4535	5.74133	3.92822	7.37883	8.1289	8.35469	7.82843	13.5643	9.60718	10.5308	13.8933	15.9976	6.65097	8.48733	8.33768	10.1535	7.99383	4.89243	12.4841	6.8622	14.1658	9.31634	6.47865	8.09156	11.5858
azolla_contig_2959|267963|PACid:15415152|3E-118|PF01039|3-methylcrotonyl-CoA carboxylase|	665	121	133	134	89	161	124	75	84	257	257	170	204	234	120	135	157	152	152	76	253	207	318	14.9399	16.3992	23.3133	12.4861	18.5624	16.7997	12.532	16.8612	32.2781	35.7832	22.9518	27.7866	26.5491	19.4663	17.903	18.7002	15.2806	20.9494	18.5912	35.0942	37.3809	45.0472	18.2175	15.9494	14.6966	34.0307
azolla_contig_3107	644	92	78	86	59	70	61	44	46	74	61	83	94	112	39	47	56	74	46	43	70	72	97	11.3592	9.61759	14.9623	8.27732	8.07059	8.26438	7.35212	9.23353	9.29409	8.4933	11.2059	12.8036	12.7073	6.32654	6.23288	6.67015	7.43922	6.33994	10.5187	9.70987	13.0021	13.7408	11.9797	8.2041	8.29282	8.89369
azolla_contig_27209|92385|PACid:15417747|2E-27|PF04685,PF12215|Beta-glucosidase, GBA2 type family protein|	428	124	96	61	126	89	93	68	56	100	96	73	71	100	66	90	91	113	86	52	117	91	124	15.3103	11.837	10.6128	17.677	10.2612	12.5998	11.3624	11.2408	12.5596	13.3665	9.85579	9.67082	11.3458	10.7064	11.9353	10.839	11.3599	11.8529	12.7203	16.2294	16.4332	17.5656	12.5867	13.5127	11.3016	12.963
azolla_contig_3829	513	186	138	128	183	128	130	106	97	164	159	204	148	197	90	127	139	184	140	67	207	147	200	22.9654	17.0157	22.2694	25.6737	14.7577	17.6126	17.7119	19.4707	20.5977	22.1383	27.5422	20.1589	22.3512	14.5997	16.842	16.5563	18.4975	19.2955	16.3896	28.7135	26.5459	28.3316	20.7502	19.348	18.5913	21.368
azolla_contig_6448|440284|PACid:15403421|0.0000000002|PF10591|calcineurin B subunit-related|	765	108	114	110	62	93	58	59	64	136	113	132	125	200	63	80	87	89	82	49	103	90	130	13.3348	14.0565	19.1378	8.6982	10.7224	7.85793	9.85853	12.8466	17.081	15.7335	17.8214	17.0261	22.6916	10.2198	10.6092	10.3625	8.94717	11.3016	11.9864	14.2874	16.2526	18.4155	15.5097	9.09283	11.3526	16.4073
azolla_contig_29408|6427|PACid:15421498|0.0000000006|PF04146|evolutionarily conserved C-terminal region 5|	623	47	53	40	29	37	24	25	43	54	55	53	44	52	21	22	26	51	39	23	40	41	47	5.80309	6.53503	6.95919	4.06851	4.26588	3.25156	4.17734	8.63134	6.78217	7.65789	7.15557	5.99318	5.89981	3.4066	2.91752	3.09685	5.12703	5.37516	5.62629	5.5485	7.40396	6.65792	6.43244	3.86198	6.40434	7.22003
azolla_contig_5517	289	43	24	25	42	12	15	13	6	39	24	18	20	30	9	15	15	28	16	8	42	24	36	5.30921	2.95926	4.34949	5.89233	1.38353	2.03222	2.17222	1.20437	4.89824	3.34163	2.43019	2.72417	3.40374	1.45997	1.98922	1.78665	2.81484	2.2052	1.95697	5.82592	4.33402	5.09968	4.20599	3.10269	1.6883	4.11993
azolla_contig_3215|95612|PACid:15406282|1E-33|PF00201|UDP-glucosyl transferase 85A2|	771	133	146	129	48	98	87	75	62	177	173	172	191	199	93	107	145	122	89	60	166	120	125	16.4215	18.0022	22.4434	6.73409	11.2988	11.7869	12.532	12.4452	22.2305	24.0876	23.2219	26.0159	22.5781	15.0864	14.1898	17.2709	12.2647	12.2664	14.6773	23.0263	21.6701	17.7072	18.9557	9.93994	12.4886	23.159
azolla_contig_23609|439163|PACid:15421719|0.00000000002|PF02861,PF02151,PF00004,PF07724,PF10431|CLPC homologue 1|	464	91	90	55	67	66	47	61	49	85	89	69	81	78	26	54	39	72	59	41	80	53	62	11.2358	11.0972	9.56889	9.39966	7.60942	6.36764	10.1927	9.83571	10.6756	12.3919	9.31575	11.0329	8.84971	4.21769	7.16118	4.64528	7.23816	8.13166	10.0295	11.097	9.57097	8.78278	10.634	7.79224	10.0142	11.5338
azolla_contig_7651	563	86	90	58	67	103	83	53	52	87	104	74	94	114	92	74	108	77	69	36	107	66	137	10.6184	11.0972	10.0908	9.39966	11.8753	11.245	8.85597	10.4379	10.9268	14.4804	9.9908	12.8036	12.9342	14.9241	9.81347	12.8639	7.74081	9.50991	8.80637	14.8422	11.9186	19.4071	10.6022	10.84	9.64693	12.7036
azolla_contig_8578	713	111	125	73	74	61	43	75	51	100	72	92	79	113	51	56	54	82	66	34	95	58	56	13.7052	15.4128	12.7005	10.3817	7.03294	5.82571	12.532	10.2372	12.5596	10.0249	12.421	10.7605	12.8207	8.27316	7.42641	6.43193	8.24346	9.09643	8.31713	13.1777	10.4739	7.93284	13.9395	7.74679	11.3846	11.2922
azolla_contig_17161	624	185	186	133	118	127	126	88	67	147	155	113	158	160	73	77	93	101	93	57	134	104	150	22.842	22.9343	23.1393	16.5546	14.6424	17.0707	14.7042	13.4488	18.4626	21.5813	15.2562	21.521	18.1533	11.842	10.2113	11.0772	10.1535	12.8177	13.9434	18.5875	18.7808	21.2487	22.9718	16.0892	14.0765	20.022
azolla_contig_18554|84118|PACid:15414792|5E-34|PF05028|Poly (ADP-ribose) glycohydrolase (PARG)|	514	70	83	59	62	87	55	51	34	93	68	50	74	84	55	59	53	65	69	27	67	69	75	8.6429	10.2341	10.2648	8.6982	10.0306	7.45149	8.52178	6.82478	11.6804	9.46794	6.75054	10.0794	9.53046	8.92204	7.82426	6.31282	6.53445	9.50991	6.60478	9.29373	12.4603	10.6243	9.71394	8.72676	7.67328	10.5742
azolla_contig_26044	239	87	94	56	37	86	65	65	53	132	86	97	96	145	48	88	64	93	70	30	153	66	130	10.7419	11.5904	9.74286	5.19086	9.9153	8.80631	10.8611	10.6386	16.5786	11.9742	13.096	13.076	16.4514	7.78651	11.6701	7.62303	9.34929	9.64773	7.33864	21.223	11.9186	18.4155	10.6917	7.97082	10.7499	14.2764
azolla_contig_7321|111393|PACid:15409730|0|PF04853|cytosolic invertase 2|	1935	359	422	384	164	228	158	196	127	600	474	414	511	642	158	148	193	243	247	146	438	386	502	44.3258	52.0336	66.8082	23.0081	26.2871	21.4061	32.7504	25.4926	75.3575	65.9971	55.8945	69.6026	72.84	25.6306	19.6269	22.9882	24.4288	34.0427	35.7147	60.756	69.7055	71.1122	54.3892	23.5671	29.1215	70.6773
azolla_contig_17321|55054|PACid:15417700|1E-58|0|chaperone protein dnaJ-related|	512	162	126	88	102	106	112	65	68	145	151	137	133	172	71	82	104	116	75	53	120	105	90	20.0022	15.5361	15.3102	14.3099	12.2212	15.1739	10.8611	13.6496	18.2114	21.0244	18.4965	18.1158	19.5148	11.5175	10.8744	12.3874	11.6615	10.3369	12.9649	16.6455	18.9614	12.7492	16.9495	13.9017	12.2553	19.6179
azolla_contig_21404	509	214	170	96	224	107	81	88	102	183	240	137	117	137	89	113	153	193	151	63	183	145	186	26.4226	20.9614	16.7021	31.4257	12.3365	10.974	14.7042	20.4743	22.984	33.4163	18.4965	15.9364	15.5437	14.4375	14.9854	18.2238	19.4023	20.8115	15.4111	25.3844	26.1847	26.3484	21.362	18.2454	17.5893	28.2001
azolla_contig_21427	1017	50	54	67	58	44	59	39	24	138	64	53	65	53	56	43	54	48	41	71	119	108	115	6.1735	6.65833	11.6566	8.13702	5.07294	7.99342	6.51665	4.81749	17.3322	8.911	7.15557	8.85356	6.01327	9.08426	5.70242	6.43193	4.82544	5.65081	17.3681	16.5068	19.5031	16.2906	8.16283	7.06779	5.66707	13.1216
azolla_contig_28131	369	25	14	10	14	7	8	7	4	19	21	8	10	12	10	0	4	7	7	3	18	13	19	3.08675	1.72623	1.7398	1.96411	0.807059	1.08385	1.16966	0.802915	2.38632	2.92392	1.08009	1.36209	1.36149	1.62219	0	0.476439	0.70371	0.964773	0.733864	2.49682	2.3476	2.6915	2.18426	1.28501	0.986286	2.65512
azolla_contig_21781	481	100	92	75	50	95	63	72	49	116	107	118	122	131	49	82	79	107	95	48	86	70	93	12.347	11.3438	13.0485	7.01467	10.9529	8.53534	12.0307	9.83571	14.5691	14.8981	15.9313	16.6175	14.863	7.94873	10.8744	9.40967	10.7567	13.0933	11.7418	11.9293	12.6409	13.1742	12.2464	8.83432	10.9332	14.7336
azolla_contig_23776	293	273	344	306	296	381	390	273	172	538	289	263	616	348	467	319	439	357	273	246	675	374	661	33.7073	42.416	53.2378	41.5269	43.9271	52.8378	45.6166	34.5254	67.5705	40.2387	35.5078	83.9045	39.4833	75.7562	42.304	52.2892	35.8892	37.6262	60.1769	93.6309	67.5385	93.6358	43.1204	46.0973	40.071	53.9046
azolla_contig_5233	757	71	59	54	60	56	53	36	28	84	91	72	54	73	25	28	40	37	38	17	66	38	61	8.76637	7.27484	9.39491	8.41761	6.45647	7.18053	6.01537	5.62041	10.55	12.6703	9.72078	7.35527	8.28242	4.05547	3.71321	4.76439	3.71961	5.23734	4.15856	9.15502	6.8622	8.64113	8.47871	7.35154	5.81789	11.6102
azolla_contig_16978|165923|PACid:15417215|8E-29|PF00168,PF00614,PF12357|phospholipase D alpha 1|	407	44	51	20	21	37	44	26	12	62	48	64	68	71	41	45	34	41	29	11	64	27	62	5.43268	6.28842	3.47959	2.94616	4.26588	5.96119	4.34444	2.40875	7.78694	6.68325	8.64069	9.26219	8.05551	6.65097	5.96765	4.04973	4.12173	3.99692	2.69084	8.8776	4.87578	8.78278	5.0669	4.39108	3.37659	7.2351
azolla_contig_7120	420	22	46	22	21	35	22	23	14	50	31	34	49	51	29	23	40	30	20	14	50	31	61	2.71634	5.67191	3.82755	2.94616	4.0353	2.9806	3.84316	2.8102	6.27979	4.31627	4.59037	6.67423	5.78635	4.70435	3.05013	4.76439	3.0159	2.75649	3.4247	6.93562	5.59811	8.64113	4.07194	3.32068	3.32668	5.29803
azolla_contig_28241|26120|PACid:15421934|1E-46|0|PIF / Ping-Pong family of plant transposases|	846	39	46	26	16	21	19	16	11	34	27	25	29	36	10	15	15	32	20	16	42	32	35	4.81533	5.67191	4.52347	2.2447	2.42118	2.57415	2.6735	2.20802	4.27026	3.75933	3.37527	3.95005	4.08448	1.62219	1.98922	1.78665	3.21696	2.75649	3.91394	5.82592	5.7787	4.95802	5.00357	2.41334	2.44076	4.01479
azolla_contig_23490|437591|PACid:15419145|5E-48|PF05024|N-acetylglucosaminyl transferase component family protein / Gpi1 family protein|	942	109	127	84	54	82	61	62	56	99	90	108	104	160	58	64	85	99	79	52	79	65	98	13.4582	15.6594	14.6143	7.57585	9.45412	8.26438	10.3598	11.2408	12.434	12.5311	14.5812	14.1657	18.1533	9.4087	8.48733	10.1243	9.95247	10.8882	12.7203	10.9583	11.738	13.8825	14.5773	8.43145	10.8003	12.4825
azolla_contig_12769	348	121	141	76	83	94	97	74	62	153	122	101	103	142	57	63	74	113	82	43	127	69	113	14.9399	17.3856	13.2225	11.6444	10.8377	13.1417	12.3649	12.4452	19.2162	16.9866	13.6361	14.0295	16.111	9.24648	8.35471	8.81412	11.3599	11.3016	10.5187	17.6165	12.4603	16.0073	15.1827	11.8746	12.4051	18.1014
azolla_contig_31324|154277|PACid:15401858|2E-50|PF03094|Seven transmembrane MLO family protein|	653	39	37	28	25	25	25	14	16	67	56	43	45	67	22	22	19	35	31	21	38	38	42	4.81533	4.56219	4.87143	3.50734	2.88235	3.38704	2.33931	3.21166	8.41492	7.79713	5.80546	6.12939	7.60168	3.56882	2.91752	2.26309	3.51855	4.27257	5.13705	5.27107	6.8622	5.94963	4.74965	3.25891	2.77549	8.10602
azolla_contig_7156|81979|PACid:15412204|1E-29|PF02517|0|	561	172	156	97	219	175	130	85	78	188	167	156	144	187	95	109	128	144	118	68	187	126	189	21.2369	19.2352	16.876	30.7243	20.1765	17.6126	14.203	15.6569	23.612	23.2521	21.0617	19.614	21.2166	15.4108	14.455	15.2461	14.4763	16.2633	16.6343	25.9392	22.7536	26.7733	19.116	22.8378	14.9299	23.4321
azolla_contig_29830|420404|PACid:15412805|3E-32|PF01997|Translin family protein|	257	50	66	41	24	54	42	42	18	62	48	53	68	77	48	58	59	60	39	23	83	47	75	6.1735	8.13796	7.13317	3.36704	6.22589	5.69023	7.01794	3.61312	7.78694	6.68325	7.15557	9.26219	8.73626	7.78651	7.69164	7.02748	6.0318	5.37516	5.62629	11.5131	8.48746	10.6243	7.14821	5.09439	5.31553	7.2351
azolla_contig_12758|81871|PACid:15411460|4E-48|PF04982|Integral membrane HPP family protein|	986	179	138	130	113	130	136	112	117	173	226	448	486	480	404	461	631	545	449	231	669	517	627	22.1011	17.0157	22.6174	15.8532	14.9882	18.4255	18.7145	23.4853	21.7281	31.467	60.4848	66.1974	54.4598	65.5364	61.1353	75.1583	54.7889	61.8833	56.5075	92.7986	93.3621	88.8194	20.5781	16.4223	21.0999	26.5975
azolla_contig_2422|233632|PACid:15401765|1E-24|PF00036|Calcium-binding EF-hand family protein|	596	382	360	351	302	447	322	244	191	506	432	332	329	439	206	257	291	401	311	168	427	350	466	47.1656	44.3889	61.0669	42.3686	51.5365	43.6251	40.7709	38.3392	63.5515	60.1493	44.8236	44.8127	49.808	33.4171	34.0819	34.6609	40.3125	42.8635	41.0964	59.2302	63.2045	66.0125	50.8738	45.8434	39.555	61.8504
azolla_contig_6494	251	25	24	6	4	13	12	9	11	16	10	16	11	12	20	10	7	8	6	2	17	9	20	3.08675	2.95926	1.04388	0.561174	1.49882	1.62578	1.50384	2.20802	2.00953	1.39234	2.16017	1.4983	1.36149	3.24438	1.32614	0.833768	0.80424	0.826948	0.489243	2.35811	1.62526	2.83316	2.3633	1.22859	1.85593	1.70094
azolla_contig_2909|139314|PACid:15402642|6E-39|PF00224,PF02887|Pyruvate kinase family protein|	627	267	284	177	125	152	140	147	131	223	200	309	298	306	157	225	202	288	190	134	222	165	205	32.9665	35.0179	30.7944	17.5367	17.5247	18.9674	24.5628	26.2955	28.0079	27.8469	41.7183	40.5902	34.7181	25.4684	29.8383	24.0602	28.9527	26.1867	32.7793	30.7942	29.7964	29.0399	32.9263	18.0096	25.4291	27.9274
azolla_contig_21806|76871|PACid:15418858|1E-72|PF07899|FRIGIDA-like protein|	1251	238	190	154	107	101	91	91	76	216	190	181	143	208	77	98	101	139	113	59	157	108	165	29.3859	23.4275	26.7929	15.0114	11.6447	12.3288	15.2055	15.2554	27.1287	26.4545	24.437	19.4778	23.5992	12.4909	12.9962	12.0301	13.9737	15.5742	14.4327	21.7779	19.5031	23.3735	26.5354	12.995	15.2305	26.7916
azolla_contig_23025	552	99	111	100	104	107	78	63	38	142	94	92	115	135	56	70	79	99	54	40	119	92	125	12.2235	13.6866	17.398	14.5905	12.3365	10.5676	10.5269	7.6277	17.8346	13.088	12.421	15.664	15.3168	9.08426	9.28301	9.40967	9.95247	7.44254	9.78486	16.5068	16.6138	17.7072	14.436	12.4982	9.0773	15.4613
azolla_contig_14972|270204|PACid:15418695|2E-58|PF03030|Inorganic H pyrophosphatase family protein|	421	1031	1428	836	530	1070	938	672	550	1415	1134	1199	1562	1663	994	1110	1274	1080	653	354	1294	861	1131	127.298	176.076	145.447	74.3555	123.365	127.082	112.287	110.401	177.718	157.892	161.878	212.758	188.68	161.246	147.202	151.746	108.572	89.9995	86.596	179.494	155.483	160.215	149.607	108.267	111.344	167.805
azolla_contig_31384	863	60	67	36	29	29	13	15	21	68	52	39	50	71	24	27	31	30	18	13	56	41	66	7.4082	8.26126	6.26327	4.06851	3.34353	1.76126	2.50641	4.21531	8.54052	7.24019	5.26542	6.81043	8.05551	3.89325	3.58059	3.6924	3.0159	2.48085	3.18008	7.7679	7.40396	9.34942	7.31091	3.05777	3.36086	7.89035
azolla_contig_11860|102545|PACid:15406833|2E-63|PF00076|RNA-binding (RRM/RBD/RNP motifs) family protein|	322	153	158	113	83	169	110	92	60	210	157	138	191	259	89	118	161	181	104	58	169	99	173	18.8909	19.4818	19.6597	11.6444	19.4847	14.903	15.3726	12.0437	26.3751	21.8598	18.6315	26.0159	29.3856	14.4375	15.6485	19.1767	18.1959	14.3338	14.188	23.4424	17.8778	24.5068	19.3441	15.344	13.7082	24.1175
azolla_contig_10327|169856|PACid:15405838|2E-48|PF08608,PF04055,PF00258|flavodoxin family protein / radical SAM domain-containing protein|	310	73	81	34	45	61	52	44	35	120	92	68	82	89	48	59	70	79	52	27	91	67	93	9.01331	9.9875	5.91531	6.31321	7.03294	7.04504	7.35212	7.02551	15.0715	12.8096	9.18073	11.1691	10.0978	7.78651	7.82426	8.33768	7.94187	7.16689	6.60478	12.6228	12.0991	13.1742	8.30537	6.79707	7.18882	13.9405
azolla_contig_20812|447286|PACid:15401621|2E-27|PF00097|RING/U-box superfamily protein|	429	84	67	67	71	92	52	49	50	75	91	71	82	93	55	48	73	67	43	34	90	63	92	10.3715	8.26126	11.6566	9.96084	10.6071	7.04504	8.18759	10.0364	9.41969	12.6703	9.58577	11.1691	10.5516	8.92204	6.3655	8.69501	6.73551	5.92646	8.31713	12.4841	11.3768	13.0325	10.0965	9.20432	9.11202	11.045
azolla_contig_31683	305	22	43	17	23	26	18	25	19	42	39	28	40	55	18	18	14	24	22	23	39	29	37	2.71634	5.30201	2.95766	3.22675	2.99765	2.43867	4.17734	3.81385	5.27502	5.43014	3.7803	5.44835	6.24018	2.91994	2.38706	1.66754	2.41272	3.03214	5.62629	5.40978	5.23694	5.24134	3.65867	2.88769	3.9956	5.35258
azolla_contig_1331|89377|PACid:15408597|5E-32|PF00300|Phosphoglycerate mutase family protein|	665	860	1002	799	477	831	629	475	416	808	809	701	792	1166	430	467	602	776	513	330	858	640	833	106.184	123.549	139.01	66.92	95.8095	85.2179	79.3695	83.5032	101.481	112.641	94.6426	107.877	132.292	69.7541	61.931	71.7041	78.0113	70.7041	80.7251	119.015	115.574	118.001	122.914	82.6491	81.4364	107.061
azolla_contig_6883|441825|PACid:15410958|2E-51|PF00614,PF12357|phospholipase D alpha 1|	495	103	138	100	51	109	93	44	44	134	113	118	165	167	70	73	87	80	63	42	137	104	117	12.7174	17.0157	17.398	7.15497	12.5671	12.5998	7.35212	8.83207	16.8298	15.7335	15.9313	22.4744	18.9475	11.3553	9.68086	10.3625	8.0424	8.68296	10.2741	19.0036	18.7808	16.574	15.7104	10.7739	8.0921	16.2817
azolla_contig_23899|425588|PACid:15405985|4E-22|0|0|	669	151	134	113	133	123	88	91	69	172	155	112	137	155	75	80	101	138	114	56	145	133	179	18.644	16.5225	19.6597	18.659	14.1812	11.9224	15.2055	13.8503	21.6025	21.5813	15.1212	18.6606	17.586	12.1664	10.6092	12.0301	13.8731	15.712	13.6988	20.1133	24.0177	25.3567	18.2754	14.9209	14.5279	21.5919
azolla_contig_17483|139314|PACid:15402642|9E-74|PF00224,PF02887|Pyruvate kinase family protein|	468	240	289	196	136	189	152	155	130	230	219	301	297	336	159	218	201	285	155	88	259	161	229	29.6328	35.6344	34.1	19.0799	21.7906	20.5932	25.8995	26.0948	28.887	30.4923	40.6383	40.454	38.1218	25.7928	28.91	23.9411	28.6511	21.3628	21.5267	35.9265	29.0741	32.4396	33.1224	20.4879	25.9971	29.6897
azolla_contig_32821	1355	31	17	10	17	14	14	11	8	20	18	18	21	21	5	6	8	23	25	11	14	12	23	3.82757	2.09614	1.7398	2.38499	1.61412	1.89674	1.83803	1.60583	2.51192	2.50622	2.43019	2.86038	2.38262	0.811094	0.795687	0.952878	2.31219	3.44562	2.69084	1.94197	2.16701	3.25813	2.5545	1.96528	1.72193	2.50907
azolla_contig_18780|4727|PACid:15418059|1E-19|PF01486,PF00319|K-box region and MADS-box transcription factor family protein |	462	116	111	74	94	108	82	123	67	205	162	85	96	117	58	78	97	178	86	43	168	92	158	14.3225	13.6866	12.8745	13.1876	12.4518	11.1095	20.5525	13.4488	25.7471	22.556	11.4759	13.076	13.2746	9.4087	10.3439	11.5536	17.8943	11.8529	10.5187	23.3037	16.6138	22.3819	13.6279	12.2496	17.0007	24.1516
azolla_contig_21519|410685|PACid:15407190|2E-34|PF00171,PF00696|delta 1-pyrroline-5-carboxylate synthase 2|	272	149	176	125	69	167	153	114	99	245	141	133	230	238	164	178	203	184	127	60	226	147	191	18.397	21.7012	21.7475	9.68025	19.2541	20.7287	19.0487	19.8722	30.771	19.6321	17.9564	31.328	27.003	26.6039	23.6054	24.1793	18.4975	17.5037	14.6773	31.349	26.5459	27.0566	20.6152	16.5544	19.4604	25.2015
azolla_contig_14709|110150|PACid:15405131|1E-22|0|0|	470	57	57	32	40	64	36	33	36	63	54	49	59	58	23	35	29	43	53	29	54	38	67	7.03779	7.02824	5.56735	5.61174	7.37883	4.87734	5.51409	7.22624	7.91254	7.51866	6.61553	8.03631	6.58056	3.73103	4.64151	3.45418	4.32279	7.30471	7.09402	7.49047	6.8622	9.49107	6.54446	5.95597	6.37017	7.7156
azolla_contig_18121	287	61	70	45	32	38	40	44	34	63	60	43	59	100	40	46	36	68	40	18	78	59	69	7.53167	8.63117	7.82909	4.48939	4.38118	5.41926	7.35212	6.82478	7.91254	8.35407	5.80546	8.03631	11.3458	6.48876	6.10027	4.28795	6.83604	5.51299	4.40318	10.8196	10.6545	9.77439	7.99731	4.76328	7.08845	8.1333
azolla_contig_7412|412031|PACid:15408372|6E-24|PF09177|Syntaxin/t-SNARE family protein|	1173	736	772	568	565	691	497	470	344	772	771	801	504	1081	350	442	519	711	733	302	612	491	662	90.874	95.1895	98.8205	79.2658	79.6683	67.3344	78.534	69.0507	96.96	107.35	108.144	68.6492	122.648	56.7766	58.6156	61.818	71.4769	101.026	73.8757	84.892	88.6669	93.7775	94.9613	75.4228	73.7924	102.155
azolla_contig_5612|80665|PACid:15406873|5E-58|PF00118|TCP-1/cpn60 chaperonin family protein|	305	57	58	56	30	48	46	54	34	81	60	51	114	61	84	58	77	64	44	44	103	64	105	7.03779	7.15154	9.74286	4.2088	5.53412	6.23215	9.02306	6.82478	10.1733	8.35407	6.88555	15.5278	6.92093	13.6264	7.69164	9.17145	6.43392	6.06429	10.7633	14.2874	11.5574	14.8741	7.9774	5.32503	7.92392	9.26366
azolla_contig_8094|440052|PACid:15401921|3E-45|0|0|	1310	601	566	485	385	479	406	324	280	649	596	590	559	759	335	406	392	579	401	241	588	418	559	74.2055	69.7892	84.3802	54.013	55.2259	55.0055	54.1384	56.2041	81.5117	82.9837	79.6564	76.1407	86.1145	54.3433	53.8415	46.691	58.2069	55.2677	58.9538	81.5629	75.4842	79.1867	76.125	54.7481	55.1712	82.2477
azolla_contig_34342|402255|PACid:15402749|0.0000000006|PF02410|Lojap-related protein|	385	21	45	13	23	22	22	7	6	43	28	24	32	35	27	32	23	42	14	6	55	16	33	2.59287	5.54861	2.26174	3.22675	2.53647	2.9806	1.16966	1.20437	5.40062	3.89856	3.24026	4.35868	3.97103	4.37991	4.24366	2.73952	4.22226	1.92955	1.46773	7.62918	2.88935	4.67471	3.46774	2.91461	1.18701	4.64959
azolla_contig_3986|180340|PACid:15412487|0.00000000000003|PF00023|ankyrin repeat-containing protein 2|	247	207	237	131	132	231	174	123	121	312	218	238	263	345	194	264	266	247	162	82	270	141	226	25.5583	29.2227	22.7913	18.5187	26.633	23.5738	20.5525	24.2882	39.1859	30.3531	32.1326	35.8229	39.143	31.4705	35.0102	31.6832	24.8309	22.3276	20.059	37.4524	25.4624	32.0147	25.8574	22.9085	22.4204	34.7695
azolla_contig_23798|65256|PACid:15403966|1E-19|PF01553|Phospholipid/glycerol acyltransferase family protein|	766	22	22	16	10	19	15	21	15	50	42	18	28	49	5	10	9	20	10	9	37	16	34	2.71634	2.71265	2.78368	1.40293	2.19059	2.03222	3.50897	3.01093	6.27979	5.84785	2.43019	3.81384	5.55944	0.811094	1.32614	1.07199	2.0106	1.37825	2.20159	5.13236	2.88935	4.81637	2.73756	1.87525	3.25995	6.06382
azolla_contig_3211|99781|PACid:15418978|3E-150|PF01212|threonine aldolase 2|	1234	144	131	148	194	293	213	124	84	272	187	86	147	166	134	138	133	149	96	71	195	158	212	17.7797	16.1526	25.749	27.2169	33.7812	28.8576	20.7196	16.8612	34.1621	26.0368	11.6109	20.0227	18.834	21.7373	18.3008	15.8416	14.979	13.2312	17.3681	27.0489	28.5323	30.0315	19.8938	29.9519	18.7904	30.0994
azolla_contig_18790	235	40	47	14	30	34	25	28	28	51	26	54	66	60	22	30	35	50	16	5	66	16	58	4.9388	5.79522	2.43572	4.2088	3.92	3.38704	4.67862	5.62041	6.40539	3.62009	7.29058	8.98977	6.80747	3.56882	3.97843	4.16884	5.0265	2.2052	1.22311	9.15502	2.88935	8.21615	4.38991	3.83862	5.14952	5.01274
azolla_contig_19952|107444|PACid:15420732|5E-60|PF00013|RNA-binding KH domain-containing protein|	444	160	153	114	107	161	120	86	75	173	167	128	139	188	100	110	122	127	94	52	176	104	155	19.7552	18.8653	19.8337	15.0114	18.5624	16.2578	14.3701	15.0547	21.7281	23.2521	17.2814	18.933	21.3301	16.2219	14.5876	14.5314	12.7673	12.9555	12.7203	24.4134	18.7808	21.957	19.4847	16.6105	14.7124	22.4901
azolla_contig_18611	431	110	109	82	81	115	93	63	53	136	121	75	116	123	56	64	82	102	75	52	136	86	159	13.5817	13.44	14.2663	11.3638	13.2588	12.5998	10.5269	10.6386	17.081	16.8474	10.1258	15.8002	13.9553	9.08426	8.48733	9.767	10.2541	10.3369	12.7203	18.8649	15.5302	22.5236	13.7627	12.4075	10.5828	16.9642
azolla_contig_11370|439298|PACid:15422626|6E-32|PF08911,PF06047,PF00638|0|	356	112	100	84	87	94	84	72	39	150	125	107	96	167	68	74	101	112	84	36	192	99	165	13.8286	12.3302	14.6143	12.2055	10.8377	11.3805	12.0307	7.82843	18.8394	17.4043	14.4462	13.076	18.9475	11.0309	9.81347	12.0301	11.2594	11.5773	8.80637	26.6328	17.8778	23.3735	13.5911	11.4745	9.92959	18.1218
azolla_contig_35022	331	9	10	3	1	7	4	3	2	14	9	19	10	24	6	4	5	12	6	1	11	4	8	1.11123	1.23302	0.521939	0.140293	0.807059	0.541926	0.501281	0.401458	1.75834	1.25311	2.56521	1.36209	2.72299	0.973313	0.530458	0.595549	1.20636	0.826948	0.244621	1.52584	0.722337	1.13326	0.955398	0.496426	0.451369	1.50573
azolla_contig_17920|110501|PACid:15408033|7E-50|PF00097,PF00642|zinc finger (CCCH-type/C3HC4-type RING finger) family protein|	303	33	41	31	44	30	25	32	19	52	54	47	50	68	22	23	31	45	38	19	48	41	57	4.07451	5.0554	5.39337	6.17291	3.45883	3.38704	5.347	3.81385	6.53098	7.51866	6.34551	6.81043	7.71514	3.56882	3.05013	3.6924	4.52385	5.23734	4.64781	6.6582	7.40396	8.0745	4.84109	4.33959	4.58042	7.02482
azolla_contig_22941	525	114	123	69	86	85	70	56	62	112	92	92	118	148	64	80	92	92	60	32	121	72	111	14.0756	15.1662	12.0046	12.0652	9.8	9.48371	9.35725	12.4452	14.0667	12.8096	12.421	16.0726	16.7918	10.382	10.6092	10.9581	9.24876	8.26948	7.82788	16.7842	13.0021	15.724	13.7488	10.4497	10.9012	13.4381
azolla_contig_13441|170659|PACid:15407451|5E-43|PF08627|CRT (chloroquine-resistance transporter)-like transporter 2|	662	105	94	70	33	38	26	38	19	102	80	84	57	84	31	37	58	75	48	24	98	62	76	12.9644	11.5904	12.1786	4.62968	4.38118	3.52252	6.34956	3.81385	12.8108	11.1388	11.3409	7.76389	9.53046	5.02879	4.90674	6.90837	7.53975	6.61559	5.87091	13.5938	11.1962	10.766	12.2445	4.1778	5.0817	11.9748
azolla_contig_31114|407438|PACid:15418976|0.00000000001|PF00630|gamete expressed 2|	362	23	15	14	3	6	6	5	1	21	10	19	10	18	11	10	12	7	11	9	23	9	14	2.83981	1.84954	2.43572	0.42088	0.691765	0.81289	0.835469	0.200729	2.63751	1.39234	2.56521	1.36209	2.04224	1.78441	1.32614	1.42932	0.70371	1.51607	2.20159	3.19039	1.62526	1.98321	2.37502	0.641845	0.518099	2.01493
azolla_contig_10430|91640|PACid:15417028|0|PF00155|alanine aminotransferase 2|	2211	759	960	680	663	841	774	718	821	1232	1329	1481	1117	1400	921	1304	1331	1617	1250	732	1735	1379	1803	93.7138	118.37	118.306	93.0146	96.9624	104.863	119.973	164.798	154.734	185.043	199.951	152.145	158.841	149.404	172.929	158.535	162.557	172.281	179.063	240.666	249.026	255.409	110.13	98.2799	142.386	169.888
azolla_contig_2935	579	121	132	108	86	114	95	65	67	161	137	116	125	167	88	75	84	105	88	55	142	104	136	14.9399	16.2759	18.7898	12.0652	13.1435	12.8708	10.8611	13.4488	20.2209	19.0751	15.6613	17.0261	18.9475	14.2753	9.94609	10.0052	10.5557	12.1286	13.4542	19.6972	18.7808	19.2655	16.6685	12.6932	12.155	19.648
azolla_contig_14499|139314|PACid:15402642|2E-89|PF00224,PF02887|Pyruvate kinase family protein|	480	352	347	221	168	251	175	208	178	303	253	356	361	398	229	236	284	324	214	122	290	252	296	43.4615	42.7859	38.4495	23.5693	28.9388	23.7093	34.7555	35.7297	38.0555	35.2263	48.0638	49.1713	45.1562	37.1481	31.297	33.8272	32.5717	29.4945	29.8438	40.2266	45.5072	41.9307	41.5656	25.4058	35.2426	36.6409
azolla_contig_5306	430	72	83	97	52	60	36	39	37	72	105	85	78	105	38	58	50	61	61	35	85	47	87	8.88984	10.2341	16.876	7.29526	6.91765	4.87734	6.51665	7.42697	9.0429	14.6196	11.4759	10.6243	11.9131	6.16432	7.69164	5.95549	6.13233	8.40731	8.56175	11.7906	8.48746	12.3242	12	6.36342	6.97181	11.8313
azolla_contig_9524	335	59	54	36	19	53	33	29	19	61	61	29	63	66	28	33	36	44	34	10	49	43	64	7.28473	6.65833	6.26327	2.66558	6.11059	4.47089	4.84572	3.81385	7.66134	8.4933	3.91531	8.58115	7.48822	4.54213	4.37628	4.28795	4.42332	4.68604	2.44621	6.79691	7.76512	9.0661	6.73545	4.41569	4.32978	8.07732
azolla_contig_22878	367	90	101	60	57	74	59	51	56	118	81	83	101	113	50	57	66	102	76	39	97	65	90	11.1123	12.4535	10.4388	7.99673	8.53177	7.99342	8.52178	11.2408	14.8203	11.278	11.2059	13.7571	12.8207	8.11094	7.55903	7.86124	10.2541	10.4747	9.54023	13.4551	11.738	12.7492	11.3349	8.17397	9.8813	13.0491
azolla_contig_9118|441252|PACid:15406340|4E-25|PF01926,PF00637|transducin family protein / WD-40 repeat family protein|	345	47	65	32	45	59	24	34	29	67	57	42	44	46	28	31	54	54	26	14	62	35	62	5.80309	8.01466	5.56735	6.31321	6.80236	3.25156	5.68119	5.82114	8.41492	7.93636	5.67045	5.99318	5.21906	4.54213	4.11105	6.43193	5.42862	3.58344	3.4247	8.60017	6.32045	8.78278	6.4617	5.45571	5.75116	8.17564
azolla_contig_17207	525	11	27	15	12	9	8	11	1	31	21	11	22	13	11	10	10	9	7	1	18	8	33	1.35817	3.32917	2.6097	1.68352	1.03765	1.08385	1.83803	0.200729	3.89347	2.92392	1.48512	2.99659	1.47495	1.78441	1.32614	1.1911	0.90477	0.964773	0.244621	2.49682	1.44467	4.67471	2.43234	1.26834	1.01938	3.4087
azolla_contig_3781|10582|PACid:15422744|7E-101|PF00083|tonoplast monosaccharide transporter2|	1377	865	762	601	402	359	365	421	280	824	669	1087	736	1049	351	459	468	788	540	307	749	562	661	106.802	93.9565	104.562	56.398	41.3906	49.4508	70.3464	56.2041	103.491	93.1478	146.757	100.25	119.017	56.9388	60.8701	55.7434	79.2177	74.4254	75.0988	103.896	101.488	93.6358	101.773	49.0798	63.2753	98.3194
azolla_contig_12500|107537|PACid:15421378|2E-136|PF00614|phospholipase D P1|	1105	248	225	168	136	128	126	125	76	201	160	170	155	216	69	120	111	179	143	77	167	115	140	30.6206	27.7431	29.2286	19.0799	14.7577	17.0707	20.8867	15.2554	25.2448	22.2775	22.9518	21.1123	24.5069	11.1931	15.9137	13.2212	17.9949	19.7089	18.8358	23.165	20.7672	19.8321	29.1974	16.9694	18.0711	23.7611
azolla_contig_5756|441825|PACid:15410958|3E-60|PF00614,PF12357|phospholipase D alpha 1|	649	98	100	77	36	88	81	58	38	131	75	108	138	141	52	55	75	64	51	31	102	100	122	12.1001	12.3302	13.3964	5.05057	10.1459	10.974	9.69143	7.6277	16.4531	10.4426	14.5812	18.7968	15.9976	8.43538	7.2938	8.93323	6.43392	7.02906	7.58326	14.1487	18.0584	17.2823	12.6089	8.72349	8.65957	13.4478
azolla_contig_27517|442731|PACid:15413139|2E-24|PF03893,PF01764|alpha/beta-Hydrolases superfamily protein|	306	89	64	48	47	66	58	48	31	81	65	63	72	106	37	37	51	85	50	28	81	40	78	10.9888	7.89136	8.35103	6.59379	7.60942	7.85793	8.0205	6.22259	10.1733	9.05024	8.50568	9.80702	12.0265	6.0021	4.90674	6.0746	8.54505	6.89124	6.8494	11.2357	7.22337	11.0493	9.07707	7.35371	7.12155	9.61175
azolla_contig_20612	358	35	78	74	53	68	59	47	45	90	78	61	106	93	75	62	89	69	42	44	104	73	99	4.32145	9.61759	12.8745	7.43555	7.84	7.99342	7.8534	9.0328	11.3036	10.8603	8.23566	14.4381	10.5516	12.1664	8.2221	10.6008	6.93657	5.78864	10.7633	14.4261	13.1827	14.0241	8.93785	7.75632	8.4431	11.082
azolla_contig_21211|164894|PACid:15413783|0|PF08506,PF03378,PF03810|cellular apoptosis susceptibility protein, putative / importin-alpha re-exporter, putative|	1410	169	169	134	90	113	97	106	104	202	136	189	174	178	132	188	160	253	149	88	162	110	145	20.8664	20.8381	23.3133	12.6264	13.0282	13.1417	17.7119	20.8758	25.3704	18.9359	25.517	23.7003	20.1955	21.4129	24.9315	19.0576	25.4341	20.5359	21.5267	22.4714	19.8643	20.5404	21.6726	12.9321	19.2939	22.1531
azolla_contig_6621|105005|PACid:15411800|0.000000001|PF03195|LOB domain-containing protein 38|	216	18	35	8	11	7	5	22	6	37	11	37	27	46	10	14	15	29	13	7	32	16	21	2.22246	4.31559	1.39184	1.54323	0.807059	0.677408	3.67606	1.20437	4.64705	1.53158	4.9954	3.67763	5.21906	1.62219	1.8566	1.78665	2.91537	1.79172	1.71235	4.4388	2.88935	2.97481	2.64329	1.00923	2.44022	3.08931
azolla_contig_15658	654	226	262	228	167	260	194	122	98	273	261	197	225	326	149	146	198	178	168	87	230	185	255	27.9042	32.3052	39.6674	23.429	29.9765	26.2834	20.3854	19.6714	34.2877	36.3402	26.5971	30.647	36.9873	24.1706	19.3617	23.5837	17.8943	23.1546	21.2821	31.9039	33.4081	36.1227	33.2923	26.563	20.0284	35.3139
azolla_contig_22765|107537|PACid:15421378|9E-40|PF00614|phospholipase D P1|	453	157	136	75	125	90	84	73	53	140	127	103	84	157	46	37	64	95	81	49	97	85	89	19.3848	16.7691	13.0485	17.5367	10.3765	11.3805	12.1978	10.6386	17.5834	17.6828	13.9061	11.4415	17.8129	7.46207	4.90674	7.62303	9.55035	11.1638	11.9864	13.4551	15.3497	12.6075	16.4008	13.0979	11.4182	17.6331
azolla_contig_19578|410685|PACid:15407190|1E-24|PF00171,PF00696|delta 1-pyrroline-5-carboxylate synthase 2|	278	172	237	131	97	227	175	136	137	269	183	158	229	295	211	224	185	219	144	72	241	140	243	21.2369	29.2227	22.7913	13.6085	26.1718	23.7093	22.7247	27.4999	33.7853	25.4799	21.3317	31.1918	33.4701	34.2282	29.7056	22.0353	22.0161	19.8468	17.6127	33.4297	25.2818	34.4228	24.417	21.1632	25.1123	29.6326
azolla_contig_16025	316	32	39	18	27	36	25	16	13	54	43	19	26	45	24	24	26	36	30	16	38	17	43	3.95104	4.8088	3.13164	3.78792	4.15059	3.38704	2.6735	2.60948	6.78217	5.98708	2.56521	3.54143	5.1056	3.89325	3.18275	3.09685	3.61908	4.13474	3.91394	5.27107	3.06993	6.09129	3.96382	3.77518	2.64149	6.38463
azolla_contig_21464|87970|PACid:15407284|0.000008|PF03407|Nucleotide-diphospho-sugar transferase family protein|	325	68	64	57	38	42	30	23	20	64	72	65	75	92	26	29	42	44	26	13	61	35	74	8.39596	7.89136	9.91684	5.33115	4.84236	4.06445	3.84316	4.01458	8.03813	10.0249	8.7757	10.2157	10.4381	4.21769	3.84582	5.00261	4.42332	3.58344	3.18008	8.46146	6.32045	10.4827	8.73472	4.74599	3.92887	9.03151
azolla_contig_1124	1330	446	522	404	388	498	404	394	318	648	625	666	577	724	369	445	501	575	490	239	679	517	674	55.0676	64.3639	70.2878	54.4339	57.4165	54.7346	65.8349	63.8318	81.3861	87.0215	89.9172	78.5924	82.1435	59.8588	59.0134	59.674	57.8048	67.5341	58.4645	94.1857	93.3621	95.4774	63.2398	55.5283	64.8333	84.2038
azolla_contig_17513	613	9	10	4	2	3	3	1	2	16	7	11	8	19	4	1	3	10	6	3	15	5	12	1.11123	1.23302	0.695919	0.280587	0.345883	0.406445	0.167094	0.401458	2.00953	0.974641	1.48512	1.08967	2.1557	0.648876	0.132614	0.357329	1.0053	0.826948	0.733864	2.08069	0.902921	1.69989	1.01339	0.344305	0.284276	1.49209
azolla_contig_5226	292	156	99	62	80	92	65	75	70	138	169	107	118	180	85	97	102	144	108	54	174	105	195	19.2613	12.2069	10.7867	11.2235	10.6071	8.80631	12.532	14.051	17.3322	23.5306	14.4462	16.0726	20.4224	13.7886	12.8636	12.1492	14.4763	14.8851	13.2096	24.136	18.9614	27.6233	14.085	10.2123	13.2915	20.4314
azolla_contig_19921|73985|PACid:15410910|7E-25|PF00013|RNA-binding KH domain-containing protein|	305	38	57	31	31	49	45	43	25	72	60	41	97	69	55	46	34	56	28	28	76	45	86	4.69186	7.02824	5.39337	4.3491	5.64941	6.09667	7.18503	5.01822	9.0429	8.35407	5.53544	13.2122	7.82859	8.92204	6.10027	4.04973	5.62968	3.85909	6.8494	10.5421	8.12629	12.1826	5.70449	5.36506	6.10163	8.69848
azolla_contig_25001|177636|PACid:15405623|4E-43|PF01008|NagB/RpiA/CoA transferase-like superfamily protein|	496	92	98	68	50	93	69	73	57	128	85	94	125	158	62	76	78	110	80	47	103	73	96	11.3592	12.0836	11.8306	7.01467	10.7224	9.34823	12.1978	11.4415	16.0763	11.8349	12.691	17.0261	17.9263	10.0576	10.0787	9.29056	11.0583	11.026	11.4972	14.2874	13.1827	13.5991	11.7578	9.02842	11.8197	13.9556
azolla_contig_36047	343	25	54	41	47	57	38	47	39	71	45	33	69	61	42	37	61	52	35	25	90	46	65	3.08675	6.65833	7.13317	6.59379	6.57177	5.1483	7.8534	7.82843	8.9173	6.26555	4.45536	9.3984	6.92093	6.81319	4.90674	7.2657	5.22756	4.82387	6.11553	12.4841	8.30688	9.20776	5.62608	6.10462	7.84091	7.59143
azolla_contig_34665|29451|PACid:15410887|0.000000000000000002|PF00249|Homeodomain-like superfamily protein|	232	42	73	38	2	3	0	4	3	97	79	52	45	56	1	2	0	20	10	4	88	39	71	5.18574	9.00108	6.61123	0.280587	0.345883	0	0.668375	0.602187	12.1828	10.9995	7.02056	6.12939	6.35364	0.162219	0.265229	0	2.0106	1.37825	0.978486	12.2067	7.04279	10.0577	6.93268	0.208823	0.635281	11.5912
azolla_contig_1900	1291	316	336	268	250	323	247	199	172	463	353	379	363	441	212	240	264	333	262	161	417	269	425	39.0165	41.4296	46.6266	35.0734	37.24	33.464	33.2516	34.5254	58.1509	49.1498	51.1691	49.4438	50.0349	34.3904	31.8275	31.445	33.4765	36.1101	39.384	57.8431	48.5772	60.2046	42.3576	35.2591	33.8885	53.6503
azolla_contig_4831|271535|PACid:15401603|1E-38|PF00643|light-regulated zinc finger protein 1|	2203	536	482	403	482	659	569	332	270	688	626	523	456	710	348	408	484	539	497	220	677	387	677	66.18	59.4318	70.1138	67.6215	75.9789	77.089	55.4751	54.1968	86.4099	87.1607	70.6106	62.1112	80.5551	56.4522	54.1067	57.6491	54.1857	68.4989	53.8167	93.9083	69.8861	95.9023	65.2419	73.5631	54.8359	86.7853
azolla_contig_30916	456	42	48	39	38	32	30	35	24	60	49	29	45	61	38	27	31	60	40	24	85	50	78	5.18574	5.91852	6.78521	5.33115	3.68941	4.06445	5.84828	4.81749	7.53575	6.82249	3.91531	6.12939	6.92093	6.16432	3.58059	3.6924	6.0318	5.51299	5.87091	11.7906	9.02921	11.0493	5.96316	4.36167	5.33289	7.17912
azolla_contig_32001	899	24	14	12	7	3	4	8	5	20	18	20	15	27	8	8	8	18	20	8	13	6	22	2.96328	1.72623	2.08776	0.982054	0.345883	0.541926	1.33675	1.00364	2.51192	2.50622	2.70022	2.04313	3.06336	1.29775	1.06092	0.952878	1.80954	2.75649	1.95697	1.80326	1.08351	3.11647	2.25909	0.623288	1.1702	2.50907
azolla_contig_13192	369	35	78	52	46	73	34	51	38	83	54	48	65	90	43	37	52	58	41	25	78	50	70	4.32145	9.61759	9.04695	6.4535	8.41647	4.60638	8.52178	7.6277	10.4245	7.51866	6.48052	8.85356	10.2112	6.97541	4.90674	6.19371	5.83074	5.65081	6.11553	10.8196	9.02921	9.91605	7.662	6.49212	8.07474	8.97156
azolla_contig_24047|69544|PACid:15418038|3E-26|PF03540|TBP-associated factor II 15|	357	68	73	44	56	78	51	45	39	95	65	65	69	99	38	48	41	92	53	27	71	37	59	8.39596	9.00108	7.65511	7.85643	8.99295	6.90956	7.51922	7.82843	11.9316	9.05024	8.7757	9.3984	11.2323	6.16432	6.3655	4.8835	9.24876	7.30471	6.60478	9.84858	6.68162	8.35781	8.35072	7.91965	7.67382	10.4909
azolla_contig_15076	631	366	332	276	225	215	163	252	231	445	452	329	357	499	156	172	242	396	360	204	392	344	432	45.19	40.9364	48.0184	31.566	24.7882	22.0835	42.1076	46.3684	55.8901	62.934	44.4186	48.6265	56.6155	25.3061	22.8097	28.8246	39.8099	49.6169	49.9028	54.3753	62.121	61.1962	44.715	26.1459	44.238	59.412
azolla_contig_6401|410685|PACid:15407190|3E-61|PF00171,PF00696|delta 1-pyrroline-5-carboxylate synthase 2|	837	74	84	51	38	52	29	35	31	67	62	47	67	95	41	44	40	61	58	25	59	51	49	9.13678	10.3574	8.87297	5.33115	5.9953	3.92897	5.84828	6.22259	8.41492	8.63253	6.34551	9.12598	10.7785	6.65097	5.83504	4.76439	6.13233	7.99383	6.11553	8.18403	9.2098	6.94123	9.45572	5.08514	6.03544	8.52373
azolla_contig_20075|101553|PACid:15403873|2E-39|PF00254|FKBP-like peptidyl-prolyl cis-trans isomerase family protein|	341	178	231	159	113	179	131	86	75	250	200	203	242	278	152	137	160	155	113	64	188	171	235	21.9777	28.4829	27.6628	15.8532	20.6377	17.7481	14.3701	15.0547	31.399	27.8469	27.4072	32.9625	31.5413	24.6573	18.1682	19.0576	15.5822	15.5742	15.6558	26.0779	30.8799	33.2896	26.0411	18.0796	14.7124	29.6229
azolla_contig_22752|440751|PACid:15407152|5E-111|PF01501|galacturonosyltransferase 11|	621	121	110	84	82	126	84	60	71	103	117	87	101	154	95	100	114	116	126	59	113	83	99	14.9399	13.5633	14.6143	11.5041	14.5271	11.3805	10.0256	14.2517	12.9364	16.2904	11.7459	13.7571	17.4725	15.4108	13.2614	13.5785	11.6615	17.3659	14.4327	15.6745	14.9885	14.0241	14.3725	12.4705	12.1387	14.6134
azolla_contig_9940|421299|PACid:15414487|0.00000000005|0|0|	887	145	165	112	97	87	64	86	77	119	124	99	127	132	73	67	92	102	75	51	93	83	111	17.9032	20.3449	19.4857	13.6085	10.0306	8.67082	14.3701	15.4561	14.9459	17.2651	13.3661	17.2985	14.9764	11.842	8.88517	10.9581	10.2541	10.3369	12.4757	12.9003	14.9885	15.724	19.2446	10.77	14.9131	16.1055
azolla_contig_5657	260	13	19	14	11	9	4	3	1	15	19	14	15	20	3	4	6	11	8	3	16	6	16	1.60511	2.34275	2.43572	1.54323	1.03765	0.541926	0.501281	0.200729	1.88394	2.64545	1.89015	2.04313	2.26916	0.486657	0.530458	0.714659	1.10583	1.1026	0.733864	2.2194	1.08351	2.26652	2.12786	1.04093	0.351005	2.2647
azolla_contig_13235|169951|PACid:15406604|5E-35|PF00076|RNA-binding (RRM/RBD/RNP motifs) family protein|	305	47	62	52	44	77	63	43	21	123	58	34	108	88	75	70	64	75	41	32	115	61	114	5.80309	7.64475	9.04695	6.17291	8.87765	8.53534	7.18503	4.21531	15.4483	8.0756	4.59037	14.7105	9.98429	12.1664	9.28301	7.62303	7.53975	5.65081	7.82788	15.9519	11.0156	16.149	7.49826	7.86197	5.70017	11.7619
azolla_contig_21219	346	16	20	13	15	14	6	12	3	24	14	18	20	34	12	8	12	15	8	3	23	18	19	1.97552	2.46605	2.26174	2.1044	1.61412	0.81289	2.00512	0.602187	3.0143	1.94928	2.43019	2.72417	3.85757	1.94663	1.06092	1.42932	1.50795	1.1026	0.733864	3.19039	3.25052	2.6915	2.23444	1.51047	1.30366	2.48179
azolla_contig_3271|438708|PACid:15423269|0.00000000000000005|PF08590,PF07145,PF01713|CTC-interacting domain 7|	747	122	117	122	61	121	94	124	114	317	305	265	236	389	134	133	169	282	307	200	459	386	559	15.0633	14.4264	21.2255	8.5579	13.9506	12.7353	20.7196	22.8831	39.8139	42.4665	35.7779	32.1452	44.1351	21.7373	17.6377	20.1296	28.3495	42.3122	48.9243	63.669	69.7055	79.1867	16.9051	11.7479	21.8014	41.1402
azolla_contig_28996	858	31	20	26	7	12	10	10	4	30	18	25	22	40	17	10	9	21	21	10	26	20	26	3.82757	2.46605	4.52347	0.982054	1.38353	1.35482	1.67094	0.802915	3.76787	2.50622	3.37527	2.99659	4.53831	2.75772	1.32614	1.07199	2.11113	2.89432	2.44621	3.60652	3.61169	3.6831	3.6057	1.24013	1.23693	3.13705
azolla_contig_23752	545	108	87	93	96	109	80	55	66	132	133	90	96	141	59	77	66	130	75	37	128	79	155	13.3348	10.7273	16.1801	13.4682	12.5671	10.8385	9.19015	13.2481	16.5786	18.5182	12.151	13.076	15.9976	9.57091	10.2113	7.86124	13.0689	10.3369	9.05099	17.7552	14.2662	21.957	13.4141	12.2913	11.2191	17.5484
azolla_contig_3169|105020|PACid:15411844|3E-140|PF00069,PF00036|calcium-dependent protein kinase 13|	1012	267	168	176	260	98	95	120	60	164	167	149	164	190	86	107	159	136	100	60	213	180	243	32.9665	20.7148	30.6204	36.4763	11.2988	12.8708	20.0512	12.0437	20.5977	23.2521	20.1166	22.3382	21.557	13.9508	14.1898	18.9385	13.6721	13.7825	14.6773	29.5457	32.5052	34.4228	28.1006	20.2153	16.0475	21.9249
azolla_contig_15604|57817|PACid:15407118|2E-39|PF07800|Protein of unknown function (DUF1644)|	356	72	95	45	59	65	70	72	31	125	65	90	76	103	47	91	51	87	60	26	104	71	88	8.88984	11.7137	7.82909	8.27732	7.49412	9.48371	12.0307	6.22259	15.6995	9.05024	12.151	10.3519	11.6862	7.62429	12.0679	6.0746	8.74611	8.26948	6.36016	14.4261	12.8215	12.4659	9.47756	8.41838	9.12667	12.3749
azolla_contig_33641	610	15	15	8	6	14	7	14	10	19	13	15	20	26	8	8	8	28	24	12	22	12	17	1.85205	1.84954	1.39184	0.841761	1.61412	0.948371	2.33931	2.00729	2.38632	1.81005	2.02516	2.72417	2.9499	1.29775	1.06092	0.952878	2.81484	3.30779	2.93546	3.05167	2.16701	2.40818	1.69781	1.13475	2.1733	2.09818
azolla_contig_20424|448325|PACid:15405135|1E-31|PF00215,PF00156|uridine 5\'-monophosphate synthase / UMP synthase (PYRE-F) (UMPS)|	536	159	206	160	86	130	89	93	91	195	174	267	249	305	157	123	168	161	139	73	214	144	251	19.6317	25.4003	27.8368	12.0652	14.9882	12.0579	15.5397	18.2663	24.4912	24.2268	36.0479	33.916	34.6047	25.4684	16.3116	20.0104	16.1853	19.1576	17.8574	29.6845	26.0041	35.5561	24.2896	13.0371	16.903	24.359
azolla_contig_4110|164037|PACid:15407312|1E-27|PF00957|vesicle-associated membrane protein 726|	519	66	68	47	37	57	28	30	22	70	54	52	70	103	24	36	32	52	45	31	48	31	61	8.14902	8.38457	8.17705	5.19086	6.57177	3.79349	5.01281	4.41603	8.79171	7.51866	7.02056	9.53461	11.6862	3.89325	4.77412	3.81151	5.22756	6.20211	7.58326	6.6582	5.59811	8.64113	8.23688	5.18537	4.71442	8.15518
azolla_contig_19137|81240|PACid:15406713|2E-41|PF07690|phosphate starvation-induced gene 3|	276	20	20	11	6	5	13	14	10	25	16	25	21	28	7	12	7	24	16	5	16	15	16	2.4694	2.46605	1.91378	0.841761	0.576471	1.76126	2.33931	2.00729	3.1399	2.22775	3.37527	2.86038	3.17682	1.13553	1.59137	0.833768	2.41272	2.2052	1.22311	2.2194	2.70876	2.26652	2.28308	1.05983	2.1733	2.68382
azolla_contig_18378	444	64	69	50	46	61	68	52	47	71	74	60	67	88	35	43	33	66	42	39	64	48	59	7.90208	8.50787	8.69899	6.4535	7.03294	9.21275	8.68887	9.43426	8.9173	10.3033	8.10065	9.12598	9.98429	5.67766	5.70242	3.93062	6.63498	5.78864	9.54023	8.8776	8.66805	8.35781	8.36965	7.5664	9.06156	9.61032
azolla_contig_605|177087|PACid:15423417|2E-38|PF07819|alpha/beta-Hydrolases superfamily protein|	624	29	36	39	17	27	22	32	28	76	45	40	66	70	59	40	56	67	68	36	94	100	119	3.58063	4.43889	6.78521	2.38499	3.11294	2.9806	5.347	5.62041	9.54528	6.26555	5.40043	8.98977	7.94205	9.57091	5.30458	6.67015	6.73551	9.37208	8.80637	13.039	18.0584	16.8573	4.93491	2.82618	5.4837	7.90542
azolla_contig_27321|139482|PACid:15403523|0.00000000000005|PF00069|Protein kinase family protein|	441	68	53	51	66	72	55	38	36	82	72	45	70	101	33	39	54	59	33	28	76	49	78	8.39596	6.53503	8.87297	9.25937	8.30118	7.45149	6.34956	7.22624	10.2989	10.0249	6.07549	9.53461	11.4592	5.35322	5.17197	6.43193	5.93127	4.54822	6.8494	10.5421	8.84863	11.0493	7.93465	8.33735	6.7879	10.1619
azolla_contig_9178|447294|PACid:15401645|2E-43|PF00097|RING/U-box superfamily protein|	832	168	158	148	125	152	150	109	71	185	159	139	154	224	82	101	127	152	106	86	153	136	172	20.743	19.4818	25.749	17.5367	17.5247	20.3222	18.2132	14.2517	23.2352	22.1383	18.7665	20.9761	25.4146	13.3019	13.3941	15.1269	15.2806	14.6094	21.0374	21.223	24.5595	24.3651	21.9913	18.4612	16.2325	22.6867
azolla_contig_8756	832	69	100	68	41	54	36	44	16	90	81	112	84	167	49	55	56	75	70	34	105	74	105	8.51943	12.3302	11.8306	5.75203	6.22589	4.87734	7.35212	3.21166	11.3036	11.278	15.1212	11.4415	18.9475	7.94873	7.2938	6.67015	7.53975	9.64773	8.31713	14.5648	13.3632	14.8741	10.8934	5.61842	5.28189	11.2908
[truncated: 36,518 more rows]
[truncated: 27 more columns]

## Sheet: mapping_stats
Supplementary Table 2 - Tab2: Summary of the raw read mapping to the contigs from (Brouwer et al. 2014)
	2_2	2_2D	2_3	8_1D	8_2	8_3	14_1	14_2	20_1D	20_2	N2_1	N2_2	N2_3	N8_1	N8_2	N8_3	N14_1	N14_2	N14_3	N20_1D	N20_2	N20_3
[truncated: 6 more rows]
